# Supplementary material for: Chemical linkers switch triglycerol detergents from bacterial protein purification to mild antibiotic amplification
Source: Commun Chem. 2025 Mar 8;8:70. doi: 10.1038/s42004-025-01477-3 (PMC11890857; doi:10.1038/s42004-025-01477-3)
Supplement: Supplementary file 4 — Supplementary Data [file 42004_2025_1477_MOESM4_ESM.xlsx]

## Sheet: Figure 3
detergent abbreviation	relative protein quantities (a.u.)	±SEM (a.u.)	cmc (mg*mL^-1)	observed amplification factor tetracycline (a.u.)	observed amplification factor penicillin (a.u.)	observed amplification factor ciprofloxacin (a.u.)
LTG-thioether-C8	0.77	0.025	0.62	2	1	2
LTG-ether-C8	0.68	0.016	1.2	2	1	2
LTG-triazole-C8	0	0	1.2	2	2	2
LTG-amide-C8	0	0	0.99	2	1	2
LTG-triazole-C12	0	0	0.48	1	1	1
DTG-thioether-C12	0.049	0.002	0.26	1	1	1
DTG-ether-C12	1	0.019	0.28	1	1	1
DTG-triazole-C12	0.44	0.022	0.27	1	1	1
DTG-amide-C12	0.6	0.012	0.29	1	1	1

## Sheet: Figure 4
A HPLC-assisted polarity analysis						B HLB refinement
* data not baseline corrected or normalized
	refractive index detector intensity (a.u.)
retention time (min)	LTG-thioether-C8*	LTG-ether-C8*	LTG-triazole-C8*	LTG-amide-C8*		detergent	HLB unrefined (a.u.)	HLB refined (a.u.)
2.50167	-3.06319	15.7136	-11.5354	-0.632605		LTG-thioether-C8	12.13	12.11
2.50333	-3.064	15.702	-11.5318	-0.624195		LTG-ether-C8	12.67	12.66
2.505	-3.06992	15.6914	-11.5277	-0.616482		LTG-triazole-C8	12.45	13.51
2.50667	-3.07173	15.6814	-11.525	-0.609847		LTG-amide-C8	12.51	14.04
2.50833	-3.07529	15.6717	-11.5243	-0.601549
2.51	-3.07949	15.6612	-11.5212	-0.595642
2.51167	-3.08088	15.6514	-11.5192	-0.587043
2.51333	-3.08389	15.6428	-11.5171	-0.578707
2.515	-3.08823	15.6326	-11.5161	-0.568092
2.51667	-3.09239	15.6241	-11.5168	-0.55598
2.51833	-3.09514	15.613	-11.5164	-0.542499
2.52	-3.09826	15.6042	-11.5128	-0.528648
2.52167	-3.10043	15.5966	-11.5094	-0.51625
2.52333	-3.10274	15.5903	-11.5067	-0.499968
2.525	-3.10531	15.5801	-11.5035	-0.482831
2.52667	-3.10555	15.571	-11.4995	-0.467939
2.52833	-3.10792	15.559	-11.4958	-0.449134
2.53	-3.11397	15.5479	-11.4938	-0.429789
2.53167	-3.11654	15.5379	-11.4919	-0.410599
2.53333	-3.11766	15.5275	-11.4891	-0.386528
2.535	-3.11868	15.5183	-11.4871	-0.363933
2.53667	-3.12089	15.5068	-11.4875	-0.336167
2.53833	-3.12149	15.4975	-11.4877	-0.305984
2.54	-3.12212	15.4897	-11.4856	-0.276778
2.54167	-3.11999	15.4791	-11.4843	-0.246246
2.54333	-3.12232	15.4696	-11.481	-0.209802
2.545	-3.12721	15.4637	-11.4764	-0.173728
2.54667	-3.13084	15.4532	-11.4748	-0.137861
2.54833	-3.13146	15.4424	-11.4721	-0.0984691
2.55	-3.13188	15.4321	-11.4712	-0.057712
2.55167	-3.13158	15.4238	-11.4724	-0.0158362
2.55333	-3.13078	15.4149	-11.4703	0.0287818
2.555	-3.13171	15.4063	-11.4674	0.0770404
2.55667	-3.13054	15.4001	-11.4648	0.123717
2.55833	-3.13202	15.3901	-11.4605	0.175533
2.56	-3.13298	15.3786	-11.4585	0.22744
2.56167	-3.13664	15.3683	-11.4565	0.278045
2.56333	-3.13844	15.3613	-11.4557	0.330152
2.565	-3.13827	15.352	-11.4543	0.383705
2.56667	-3.13889	15.3443	-11.4539	0.438701
2.56833	-3.13992	15.3358	-11.4526	0.494711
2.57	-3.13962	15.3274	-11.4469	0.551412
2.57167	-3.13872	15.3152	-11.442	0.609635
2.57333	-3.14013	15.3053	-11.4414	0.665593
2.575	-3.14138	15.2955	-11.437	0.722121
2.57667	-3.13903	15.2854	-11.4367	0.778381
2.57833	-3.13848	15.2755	-11.4365	0.832233
2.58	-3.13841	15.2649	-11.4348	0.886205
2.58167	-3.13736	15.2583	-11.4319	0.938096
2.58333	-3.1355	15.2522	-11.4281	0.988792
2.585	-3.13621	15.2465	-11.4272	1.04086
2.58667	-3.13389	15.2413	-11.4257	1.0888
2.58833	-3.13253	15.2321	-11.422	1.13494
2.59	-3.1354	15.2234	-11.4171	1.17873
2.59167	-3.13429	15.2167	-11.4145	1.22079
2.59333	-3.13455	15.2073	-11.4132	1.25972
2.595	-3.13596	15.1974	-11.4114	1.29743
2.59667	-3.13598	15.1882	-11.4054	1.33146
2.59833	-3.13528	15.1802	-11.4028	1.36295
2.6	-3.1363	15.1735	-11.4012	1.38987
2.60167	-3.13632	15.164	-11.3975	1.41366
2.60333	-3.14132	15.1557	-11.3955	1.43709
2.605	-3.13904	15.1472	-11.3916	1.45604
2.60667	-3.13844	15.1396	-11.3889	1.47248
2.60833	-3.13619	15.1314	-11.3856	1.487
2.61	-3.13393	15.1233	-11.3813	1.49928
2.61167	-3.13252	15.1154	-11.3776	1.50838
2.61333	-3.13286	15.1103	-11.3749	1.51059
2.615	-3.135	15.1041	-11.3712	1.51082
2.61667	-3.13758	15.0967	-11.3691	1.50846
2.61833	-3.13456	15.0879	-11.3663	1.50529
2.62	-3.13334	15.0788	-11.3639	1.49875
2.62167	-3.13342	15.0712	-11.3603	1.49069
2.62333	-3.13473	15.0643	-11.3582	1.48076
2.625	-3.13464	15.0571	-11.3533	1.46804
2.62667	-3.13274	15.048	-11.3491	1.45422
2.62833	-3.13182	15.0394	-11.346	1.43752
2.63	-3.1324	15.0353	-11.3448	1.41907
2.63167	-3.13146	15.0302	-11.3442	1.39648
2.63333	-3.13218	15.0235	-11.3406	1.37314
2.635	-3.13179	15.0172	-11.3358	1.35285
2.63667	-3.13027	15.0111	-11.3341	1.32932
2.63833	-3.12908	15.0042	-11.3311	1.3048
2.64	-3.12732	14.9948	-11.3263	1.27831
2.64167	-3.12663	14.9874	-11.3225	1.24812
2.64333	-3.12588	14.9827	-11.3208	1.22155
2.645	-3.12707	14.9726	-11.3204	1.19421
2.64667	-3.12972	14.9661	-11.315	1.17027
2.64833	-3.13102	14.9586	-11.3128	1.14378
2.65	-3.12948	14.9522	-11.3119	1.11382
2.65167	-3.1286	14.9486	-11.3088	1.08733
2.65333	-3.12745	14.9417	-11.306	1.06098
2.655	-3.12412	14.9357	-11.3052	1.03469
2.65667	-3.12489	14.9287	-11.3045	1.00855
2.65833	-3.1248	14.9235	-11.3018	0.980328
2.66	-3.12202	14.9169	-11.2996	0.952595
2.66167	-3.12209	14.9098	-11.2961	0.927212
2.66333	-3.1241	14.9008	-11.2917	0.903502
2.665	-3.12347	14.8941	-11.2901	0.879123
2.66667	-3.12221	14.8864	-11.2863	0.854755
2.66833	-3.12321	14.8789	-11.2825	0.8346
2.67	-3.11886	14.8721	-11.2782	0.812364
2.67167	-3.11728	14.8671	-11.2742	0.793326
2.67333	-3.11286	14.8592	-11.2683	0.773815
2.675	-3.10848	14.8526	-11.2634	0.754405
2.67667	-3.10406	14.8468	-11.2619	0.741753
2.67833	-3.10057	14.841	-11.2576	0.726472
2.68	-3.09621	14.8352	-11.2518	0.711268
2.68167	-3.09069	14.8302	-11.2499	0.696224
2.68333	-3.08809	14.8216	-11.2475	0.686069
2.685	-3.08572	14.8129	-11.2422	0.677547
2.68667	-3.0824	14.8057	-11.2382	0.670849
2.68833	-3.07634	14.7996	-11.2328	0.666199
2.69	-3.07144	14.7936	-11.2301	0.66039
2.69167	-3.06574	14.786	-11.2248	0.65759
2.69333	-3.06078	14.7796	-11.219	0.655946
2.695	-3.05529	14.7724	-11.215	0.658323
2.69667	-3.04612	14.7686	-11.2105	0.660737
2.69833	-3.03655	14.7622	-11.207	0.668528
2.7	-3.02968	14.755	-11.2048	0.677663
2.70167	-3.02088	14.7474	-11.1997	0.687196
2.70333	-3.01486	14.7398	-11.1963	0.699067
2.705	-3.00751	14.7322	-11.1885	0.713551
2.70667	-2.99958	14.7255	-11.1837	0.726185
2.70833	-2.98953	14.717	-11.1758	0.741291
2.71	-2.98075	14.7098	-11.1714	0.758471
2.71167	-2.97481	14.7043	-11.1681	0.782943
2.71333	-2.96959	14.7004	-11.164	0.806188
2.715	-2.96194	14.6931	-11.1621	0.831039
2.71667	-2.95434	14.6861	-11.157	0.859105
2.71833	-2.9451	14.6778	-11.1554	0.883664
2.72	-2.93666	14.6698	-11.1526	0.914749
2.72167	-2.92737	14.6646	-11.1489	0.943121
2.72333	-2.91817	14.6578	-11.1438	0.975453
2.725	-2.91125	14.6507	-11.1408	1.01008
2.72667	-2.90498	14.6431	-11.1371	1.04518
2.72833	-2.89918	14.6381	-11.134	1.08505
2.73	-2.89065	14.6319	-11.1292	1.12069
2.73167	-2.88386	14.6237	-11.125	1.15839
2.73333	-2.87914	14.6156	-11.1239	1.19551
2.735	-2.87375	14.6086	-11.1193	1.23177
2.73667	-2.87007	14.6006	-11.118	1.27196
2.73833	-2.86467	14.594	-11.1154	1.31043
2.74	-2.85987	14.5866	-11.1123	1.34884
2.74167	-2.85561	14.5793	-11.115	1.38926
2.74333	-2.85539	14.5751	-11.1129	1.42784
2.745	-2.85086	14.5699	-11.1088	1.46387
2.74667	-2.84695	14.562	-11.1059	1.4993
2.74833	-2.84515	14.5548	-11.1024	1.53456
2.75	-2.84367	14.548	-11.0983	1.56836
2.75167	-2.84177	14.5395	-11.0982	1.59795
2.75333	-2.84111	14.5329	-11.0971	1.62613
2.755	-2.84077	14.5249	-11.096	1.6523
2.75667	-2.83955	14.5191	-11.0929	1.67843
2.75833	-2.8391	14.5132	-11.0939	1.70361
2.76	-2.83712	14.5039	-11.0935	1.72503
2.76167	-2.8341	14.494	-11.0933	1.74535
2.76333	-2.83235	14.4884	-11.0907	1.76515
2.765	-2.82818	14.4818	-11.0852	1.78099
2.76667	-2.82622	14.4777	-11.0836	1.7906
2.76833	-2.82819	14.4715	-11.0826	1.80107
2.77	-2.82565	14.4642	-11.0839	1.80755
2.77167	-2.82475	14.4599	-11.0848	1.81533
2.77333	-2.82556	14.4554	-11.0833	1.8206
2.775	-2.82135	14.4447	-11.0795	1.82124
2.77667	-2.81805	14.4354	-11.0776	1.8154
2.77833	-2.81528	14.4263	-11.0748	1.80986
2.78	-2.81083	14.4177	-11.0744	1.80572
2.78167	-2.80687	14.4081	-11.0738	1.79474
2.78333	-2.80503	14.4012	-11.0716	1.78246
2.785	-2.80347	14.3951	-11.0696	1.77179
2.78667	-2.80049	14.39	-11.0685	1.759
2.78833	-2.79441	14.3826	-11.0692	1.74492
2.79	-2.78806	14.3779	-11.0696	1.72542
2.79167	-2.78344	14.3723	-11.0671	1.70358
2.79333	-2.779	14.3642	-11.0657	1.67938
2.795	-2.77447	14.3569	-11.0647	1.65639
2.79667	-2.76915	14.3478	-11.0602	1.63325
2.79833	-2.76234	14.338	-11.0576	1.60734
2.8	-2.75619	14.3254	-11.0557	1.57995
2.80167	-2.75073	14.3161	-11.0543	1.55279
2.80333	-2.74596	14.3089	-11.0544	1.52565
2.805	-2.74319	14.3009	-11.0527	1.49538
2.80667	-2.73766	14.2914	-11.0534	1.46496
2.80833	-2.73582	14.2823	-11.052	1.43406
2.81	-2.73204	14.2721	-11.0519	1.40534
2.81167	-2.72638	14.264	-11.051	1.37666
2.81333	-2.7237	14.2587	-11.0464	1.34666
2.815	-2.72111	14.2519	-11.0432	1.31522
2.81667	-2.71731	14.242	-11.0411	1.28417
2.81833	-2.71439	14.2341	-11.041	1.25165
2.82	-2.71338	14.2255	-11.0369	1.22004
2.82167	-2.71344	14.2132	-11.0349	1.18789
2.82333	-2.71275	14.2009	-11.0363	1.15753
2.825	-2.71372	14.1941	-11.0356	1.12937
2.82667	-2.71351	14.1874	-11.0351	1.09968
2.82833	-2.71408	14.1772	-11.0323	1.06828
2.83	-2.71663	14.1688	-11.0316	1.04075
2.83167	-2.71787	14.1584	-11.0294	1.016
2.83333	-2.71843	14.1501	-11.0281	0.991297
2.835	-2.71867	14.1395	-11.0252	0.963405
2.83667	-2.71869	14.1305	-11.0224	0.933235
2.83833	-2.71854	14.1231	-11.0219	0.906238
2.84	-2.72165	14.1138	-11.0218	0.881536
2.84167	-2.72697	14.1072	-11.0171	0.856448
2.84333	-2.72909	14.0972	-11.0166	0.83561
2.845	-2.7322	14.0869	-11.0169	0.808405
2.84667	-2.73471	14.0752	-11.0133	0.785536
2.84833	-2.73621	14.0647	-11.0109	0.760844
2.85	-2.73788	14.0539	-11.0071	0.736637
2.85167	-2.74113	14.0447	-11.007	0.716805
2.85333	-2.74319	14.0354	-11.0076	0.69342
2.855	-2.74077	14.0282	-11.005	0.673222
2.85667	-2.74121	14.0206	-11.0019	0.653816
2.85833	-2.74305	14.0131	-10.9996	0.6343
2.86	-2.74185	14.0037	-10.9958	0.614083
2.86167	-2.74204	13.9921	-10.9942	0.594447
2.86333	-2.73979	13.9826	-10.992	0.575889
2.865	-2.73548	13.9716	-10.9867	0.561256
2.86667	-2.7294	13.9603	-10.982	0.544741
2.86833	-2.72263	13.952	-10.979	0.526125
2.87	-2.71964	13.9437	-10.9755	0.511226
2.87167	-2.71453	13.9311	-10.9751	0.497442
2.87333	-2.70763	13.9192	-10.9753	0.484473
2.875	-2.7006	13.9076	-10.9728	0.468985
2.87667	-2.69272	13.8984	-10.9703	0.453207
2.87833	-2.68441	13.8872	-10.9678	0.437395
2.88	-2.6743	13.8752	-10.9638	0.421441
2.88167	-2.66308	13.8634	-10.9615	0.407596
2.88333	-2.65393	13.8538	-10.9586	0.394677
2.885	-2.64035	13.8432	-10.9527	0.383007
2.88667	-2.62667	13.8333	-10.9479	0.373762
2.88833	-2.61607	13.822	-10.9446	0.362119
2.89	-2.60442	13.8105	-10.9425	0.348965
2.89167	-2.59472	13.8013	-10.9414	0.339831
2.89333	-2.58522	13.788	-10.938	0.330189
2.895	-2.57493	13.7782	-10.935	0.318599
2.89667	-2.56291	13.7668	-10.932	0.308739
2.89833	-2.55227	13.7571	-10.9286	0.300911
2.9	-2.54162	13.7464	-10.9268	0.289984
2.90167	-2.53027	13.7373	-10.9237	0.283015
2.90333	-2.51884	13.7262	-10.9208	0.277282
2.905	-2.50959	13.7174	-10.9202	0.270525
2.90667	-2.50172	13.7042	-10.9166	0.261823
2.90833	-2.49444	13.6909	-10.9126	0.254442
2.91	-2.48924	13.679	-10.9074	0.247945
2.91167	-2.4865	13.6699	-10.9033	0.242862
2.91333	-2.48442	13.6593	-10.9	0.237824
2.915	-2.47962	13.6466	-10.9002	0.232273
2.91667	-2.47674	13.6351	-10.8971	0.22883
2.91833	-2.47459	13.6228	-10.8923	0.225473
2.92	-2.47744	13.6125	-10.8877	0.220813
2.92167	-2.47818	13.6029	-10.8877	0.217798
2.92333	-2.47937	13.5957	-10.887	0.215187
2.925	-2.48262	13.5872	-10.8835	0.214079
2.92667	-2.48623	13.5776	-10.8795	0.21456
2.92833	-2.48852	13.5656	-10.8771	0.211635
2.93	-2.49303	13.5575	-10.8746	0.209447
2.93167	-2.49738	13.5481	-10.8695	0.209497
2.93333	-2.50465	13.5358	-10.8639	0.208979
2.935	-2.51239	13.5253	-10.8597	0.212303
2.93667	-2.52226	13.5124	-10.8582	0.213969
2.93833	-2.53398	13.5007	-10.8558	0.215241
2.94	-2.54581	13.4896	-10.8534	0.221318
2.94167	-2.55665	13.4782	-10.8524	0.228782
2.94333	-2.57013	13.469	-10.851	0.235457
2.945	-2.58546	13.4582	-10.8479	0.239493
2.94667	-2.59906	13.448	-10.8453	0.250335
2.94833	-2.61165	13.4411	-10.844	0.26093
2.95	-2.62552	13.434	-10.8407	0.269323
2.95167	-2.63975	13.4258	-10.8349	0.278549
2.95333	-2.65347	13.4158	-10.8273	0.291965
2.955	-2.66987	13.4046	-10.824	0.308628
2.95667	-2.6859	13.3914	-10.8212	0.32645
2.95833	-2.70283	13.3793	-10.8199	0.343911
2.96	-2.71989	13.3698	-10.8168	0.36315
2.96167	-2.73732	13.361	-10.8194	0.38162
2.96333	-2.75554	13.3518	-10.8196	0.402806
2.965	-2.77113	13.3408	-10.8136	0.42867
2.96667	-2.78785	13.3304	-10.8103	0.454594
2.96833	-2.80556	13.3207	-10.8093	0.478519
2.97	-2.82615	13.3101	-10.8071	0.505225
2.97167	-2.83995	13.3018	-10.8045	0.530468
2.97333	-2.85841	13.2927	-10.8025	0.556933
2.975	-2.88022	13.2867	-10.8027	0.585893
2.97667	-2.90153	13.2774	-10.7996	0.618114
2.97833	-2.92149	13.2665	-10.7967	0.652099
2.98	-2.93893	13.2539	-10.7953	0.685109
2.98167	-2.95459	13.2441	-10.7916	0.719568
2.98333	-2.97228	13.2346	-10.7902	0.752738
2.985	-2.992	13.2238	-10.7911	0.787439
2.98667	-3.01133	13.2133	-10.7905	0.822172
2.98833	-3.0311	13.2061	-10.7905	0.860054
2.99	-3.04758	13.1973	-10.7949	0.897389
2.99167	-3.06393	13.1895	-10.7954	0.931374
2.99333	-3.08153	13.1802	-10.7963	0.962786
2.995	-3.10203	13.1688	-10.7921	0.997344
2.99667	-3.12271	13.157	-10.7934	1.0342
2.99833	-3.14186	13.147	-10.7942	1.06903
3	-3.16262	13.1371	-10.7951	1.10544
3.00167	-3.18319	13.1264	-10.7965	1.13939
3.00333	-3.20043	13.1152	-10.7955	1.17142
3.005	-3.22024	13.1032	-10.7967	1.20138
3.00667	-3.23859	13.0915	-10.8012	1.22983
3.00833	-3.2564	13.0803	-10.8063	1.2568
3.01	-3.27674	13.0703	-10.8063	1.2833
3.01167	-3.29657	13.0577	-10.8073	1.307
3.01333	-3.31371	13.0493	-10.8102	1.32677
3.015	-3.32927	13.0369	-10.8147	1.34402
3.01667	-3.34475	13.0259	-10.8182	1.36243
3.01833	-3.36088	13.0158	-10.823	1.38045
3.02	-3.37946	13.0081	-10.8261	1.39224
3.02167	-3.40328	12.9993	-10.8278	1.40154
3.02333	-3.42188	12.9844	-10.8305	1.4094
3.025	-3.43902	12.9704	-10.8364	1.41548
3.02667	-3.45523	12.9558	-10.8425	1.41998
3.02833	-3.47134	12.9429	-10.848	1.41877
3.03	-3.48799	12.9299	-10.8534	1.41867
3.03167	-3.50365	12.9188	-10.8591	1.41646
3.03333	-3.51859	12.9067	-10.8647	1.41433
3.035	-3.53263	12.8924	-10.8735	1.40677
3.03667	-3.54931	12.8791	-10.8807	1.39716
3.03833	-3.56595	12.8656	-10.8857	1.38622
3.04	-3.57998	12.8529	-10.8923	1.37307
3.04167	-3.59508	12.8425	-10.8987	1.35615
3.04333	-3.61091	12.8276	-10.9071	1.33344
3.045	-3.62233	12.8111	-10.9151	1.31422
3.04667	-3.6363	12.7913	-10.9216	1.29298
3.04833	-3.65085	12.775	-10.9282	1.26846
3.05	-3.66363	12.7607	-10.9357	1.24608
3.05167	-3.67694	12.7472	-10.9436	1.22135
3.05333	-3.68739	12.7342	-10.9518	1.1964
3.055	-3.69735	12.719	-10.9592	1.17003
3.05667	-3.71132	12.7039	-10.9676	1.1394
3.05833	-3.72225	12.6914	-10.978	1.10976
3.06	-3.73416	12.6751	-10.9837	1.08029
3.06167	-3.74438	12.6589	-10.9897	1.04789
3.06333	-3.75227	12.6445	-10.998	1.01174
3.065	-3.76112	12.628	-11.0054	0.975877
3.06667	-3.77179	12.6124	-11.0127	0.941575
3.06833	-3.77982	12.5958	-11.022	0.908485
3.07	-3.78876	12.5812	-11.0277	0.875115
3.07167	-3.79771	12.5641	-11.0319	0.838243
3.07333	-3.80844	12.5466	-11.0398	0.802815
3.075	-3.81828	12.5326	-11.0455	0.770247
3.07667	-3.82832	12.5188	-11.051	0.736873
3.07833	-3.83516	12.5035	-11.0546	0.702145
3.08	-3.84051	12.4866	-11.0579	0.667468
3.08167	-3.84344	12.4713	-11.063	0.633219
3.08333	-3.84569	12.4557	-11.0685	0.600259
3.085	-3.84804	12.4412	-11.0734	0.565325
3.08667	-3.8521	12.4246	-11.0774	0.529858
3.08833	-3.86023	12.4111	-11.0788	0.493647
3.09	-3.86697	12.3978	-11.0812	0.45863
3.09167	-3.87402	12.3821	-11.0837	0.427688
3.09333	-3.87808	12.369	-11.0876	0.397599
3.095	-3.88068	12.3522	-11.0892	0.366787
3.09667	-3.88331	12.3377	-11.0895	0.332751
3.09833	-3.88737	12.3241	-11.0929	0.302473
3.1	-3.89098	12.3112	-11.0962	0.274709
3.10167	-3.89212	12.298	-11.0975	0.243563
3.10333	-3.89328	12.2826	-11.0956	0.214565
3.105	-3.89626	12.267	-11.1002	0.186843
3.10667	-3.89745	12.2559	-11.1034	0.15908
3.10833	-3.9008	12.2458	-11.103	0.133498
3.11	-3.90345	12.2356	-11.1023	0.106935
3.11167	-3.90316	12.2249	-11.1014	0.079103
3.11333	-3.9057	12.2126	-11.1011	0.0533937
3.115	-3.90666	12.1995	-11.1006	0.0278349
3.11667	-3.90641	12.1886	-11.0984	0.00190813
3.11833	-3.90906	12.1785	-11.0966	-0.0215754
3.12	-3.91228	12.1662	-11.0933	-0.0430815
3.12167	-3.91353	12.1537	-11.0902	-0.0630916
3.12333	-3.91613	12.1413	-11.0903	-0.08384
3.125	-3.91774	12.1312	-11.0861	-0.103022
3.12667	-3.91474	12.1214	-11.0843	-0.125684
3.12833	-3.9145	12.1139	-11.0825	-0.148255
3.13	-3.91341	12.1039	-11.0797	-0.166405
3.13167	-3.91417	12.0954	-11.0761	-0.183055
3.13333	-3.91601	12.0863	-11.0754	-0.201664
3.135	-3.91677	12.0784	-11.0766	-0.220392
3.13667	-3.91832	12.0712	-11.0742	-0.238603
3.13833	-3.91556	12.063	-11.0708	-0.254171
3.14	-3.91346	12.0542	-11.0678	-0.270487
3.14167	-3.91462	12.0439	-11.0639	-0.285184
3.14333	-3.91163	12.0352	-11.0592	-0.300021
3.145	-3.91137	12.0253	-11.0553	-0.31561
3.14667	-3.91246	12.0152	-11.0517	-0.328513
3.14833	-3.91217	12.0077	-11.0484	-0.341373
3.15	-3.91038	11.9988	-11.0456	-0.351788
3.15167	-3.90715	11.9903	-11.0425	-0.362862
3.15333	-3.90551	11.9839	-11.038	-0.376276
3.155	-3.9029	11.976	-11.0359	-0.390148
3.15667	-3.90241	11.9676	-11.0328	-0.401783
3.15833	-3.90235	11.9595	-11.0279	-0.411946
3.16	-3.90134	11.9497	-11.0241	-0.422124
3.16167	-3.89879	11.9417	-11.0212	-0.433741
3.16333	-3.8968	11.9337	-11.0166	-0.442644
3.165	-3.89456	11.9222	-11.0124	-0.450939
3.16667	-3.89184	11.9144	-11.0073	-0.457252
3.16833	-3.88928	11.908	-11.0044	-0.463614
3.17	-3.88916	11.9011	-11.0018	-0.470374
3.17167	-3.88803	11.8972	-10.996	-0.477463
3.17333	-3.8854	11.8934	-10.9945	-0.484289
3.175	-3.8832	11.8874	-10.9937	-0.488593
3.17667	-3.8831	11.8837	-10.9884	-0.492401
3.17833	-3.88395	11.8788	-10.9837	-0.496229
3.18	-3.88317	11.8741	-10.9798	-0.499397
3.18167	-3.88202	11.8661	-10.9773	-0.504798
3.18333	-3.88115	11.8596	-10.9729	-0.509067
3.185	-3.87899	11.8547	-10.9687	-0.511916
3.18667	-3.87802	11.8503	-10.9642	-0.511002
3.18833	-3.87481	11.8467	-10.961	-0.511747
3.19	-3.8735	11.8415	-10.9571	-0.512624
3.19167	-3.87172	11.8349	-10.9537	-0.511846
3.19333	-3.86807	11.8307	-10.9503	-0.510254
3.195	-3.86736	11.8256	-10.9452	-0.509766
3.19667	-3.86547	11.8227	-10.94	-0.508972
3.19833	-3.86414	11.8212	-10.9335	-0.505312
3.2	-3.86338	11.818	-10.9272	-0.504791
3.20167	-3.86005	11.813	-10.9234	-0.500244
3.20333	-3.85889	11.8085	-10.9216	-0.493309
3.205	-3.85752	11.8039	-10.9183	-0.486126
3.20667	-3.85532	11.7996	-10.9136	-0.47998
3.20833	-3.85463	11.7938	-10.9111	-0.474563
3.21	-3.85213	11.7907	-10.9086	-0.467859
3.21167	-3.85079	11.7907	-10.9044	-0.460373
3.21333	-3.85163	11.7893	-10.9008	-0.452208
3.215	-3.85175	11.7855	-10.8963	-0.444041
3.21667	-3.85049	11.783	-10.8905	-0.435572
3.21833	-3.84706	11.7798	-10.886	-0.423187
3.22	-3.84804	11.7789	-10.882	-0.411569
3.22167	-3.84859	11.7795	-10.8787	-0.399975
3.22333	-3.8473	11.7749	-10.8722	-0.386201
3.225	-3.84574	11.769	-10.8678	-0.372171
3.22667	-3.84281	11.7646	-10.8635	-0.359273
3.22833	-3.84015	11.7625	-10.8592	-0.34415
3.23	-3.83913	11.7631	-10.8568	-0.327009
3.23167	-3.84055	11.7617	-10.8525	-0.308502
3.23333	-3.84147	11.758	-10.8502	-0.288175
3.235	-3.84223	11.7526	-10.8487	-0.268412
3.23667	-3.84338	11.75	-10.8446	-0.247928
3.23833	-3.84317	11.747	-10.839	-0.225086
3.24	-3.84116	11.7426	-10.8346	-0.202588
3.24167	-3.83937	11.7416	-10.8297	-0.1778
3.24333	-3.83758	11.7408	-10.8256	-0.150672
3.245	-3.83697	11.7388	-10.8188	-0.122484
3.24667	-3.83657	11.7358	-10.811	-0.0900906
3.24833	-3.83678	11.7321	-10.8057	-0.0567673
3.25	-3.83675	11.7286	-10.8036	-0.0223528
3.25167	-3.83571	11.7263	-10.8015	0.0154305
3.25333	-3.837	11.7241	-10.7975	0.0549253
3.255	-3.83738	11.7217	-10.7942	0.0967128
3.25667	-3.83718	11.7209	-10.7893	0.141749
3.25833	-3.83691	11.7196	-10.7844	0.190202
3.26	-3.83625	11.7175	-10.7796	0.242287
3.26167	-3.83489	11.7133	-10.7752	0.298464
3.26333	-3.83459	11.7093	-10.7723	0.361892
3.265	-3.83486	11.7067	-10.7704	0.42903
3.26667	-3.8351	11.706	-10.766	0.498497
3.26833	-3.83342	11.7024	-10.7598	0.570183
3.27	-3.83277	11.6969	-10.7547	0.647548
3.27167	-3.83584	11.6909	-10.7492	0.734339
3.27333	-3.83852	11.6862	-10.7447	0.821364
3.275	-3.83949	11.6832	-10.7401	0.91035
3.27667	-3.83803	11.6804	-10.7341	1.00679
3.27833	-3.83676	11.6774	-10.7292	1.1131
3.28	-3.83716	11.6739	-10.7258	1.22697
3.28167	-3.83875	11.6705	-10.7227	1.34279
3.28333	-3.8408	11.667	-10.7196	1.4653
3.285	-3.8394	11.6645	-10.7179	1.60041
3.28667	-3.83792	11.6633	-10.7144	1.74047
3.28833	-3.83693	11.6593	-10.7106	1.88764
3.29	-3.83632	11.656	-10.7064	2.044
3.29167	-3.83654	11.6547	-10.6994	2.20828
3.29333	-3.8381	11.6512	-10.6926	2.38121
3.295	-3.83999	11.6475	-10.6879	2.56021
3.29667	-3.83821	11.644	-10.6813	2.74376
3.29833	-3.83647	11.6407	-10.6761	2.93829
3.3	-3.8376	11.6389	-10.6745	3.148
3.30167	-3.8403	11.6347	-10.6726	3.36521
3.30333	-3.84228	11.6289	-10.6696	3.58725
3.305	-3.84345	11.6244	-10.6663	3.81584
3.30667	-3.84339	11.6231	-10.661	4.05831
3.30833	-3.84004	11.6218	-10.6563	4.31146
3.31	-3.83919	11.6202	-10.6511	4.57514
3.31167	-3.84109	11.6189	-10.6448	4.85168
3.31333	-3.84331	11.6162	-10.641	5.141
3.315	-3.84605	11.6143	-10.6382	5.43887
3.31667	-3.84553	11.6109	-10.6327	5.74633
3.31833	-3.84412	11.6058	-10.6266	6.0598
3.32	-3.845	11.5998	-10.6224	6.38045
3.32167	-3.84602	11.5942	-10.619	6.71341
3.32333	-3.84574	11.5953	-10.6165	7.05688
3.325	-3.84391	11.596	-10.6134	7.40837
3.32667	-3.84289	11.5902	-10.6083	7.77136
3.32833	-3.84288	11.5837	-10.6016	8.15005
3.33	-3.84484	11.5788	-10.5977	8.53729
3.33167	-3.84721	11.5761	-10.5953	8.93812
3.33333	-3.84484	11.5731	-10.5907	9.35352
3.335	-3.84247	11.5692	-10.5863	9.77847
3.33667	-3.84296	11.5679	-10.5833	10.2135
3.33833	-3.84259	11.5665	-10.5793	10.6585
3.34	-3.84156	11.5629	-10.5728	11.1086
3.34167	-3.83943	11.5578	-10.5662	11.567
3.34333	-3.83672	11.5517	-10.5602	12.0421
3.345	-3.83816	11.5475	-10.5563	12.5224
3.34667	-3.84034	11.5447	-10.5536	13.0084
3.34833	-3.83904	11.5407	-10.5496	13.5028
3.35	-3.83779	11.5342	-10.5436	14.0075
3.35167	-3.83471	11.529	-10.5374	14.5251
3.35333	-3.83079	11.5254	-10.5323	15.0576
3.355	-3.83007	11.5212	-10.5304	15.6084
3.35667	-3.83152	11.5176	-10.5281	16.1734
3.35833	-3.83315	11.5152	-10.5238	16.7426
3.36	-3.83063	11.5134	-10.5184	17.3196
3.36167	-3.82643	11.5089	-10.5138	17.8958
3.36333	-3.82472	11.5015	-10.51	18.4713
3.365	-3.82233	11.4953	-10.505	19.0562
3.36667	-3.82131	11.49	-10.5002	19.6574
3.36833	-3.8216	11.4838	-10.4979	20.27
3.37	-3.82319	11.4779	-10.4947	20.8903
3.37167	-3.82384	11.4736	-10.4896	21.5202
3.37333	-3.82047	11.4676	-10.4853	22.1545
3.375	-3.81663	11.4627	-10.4831	22.8009
3.37667	-3.81312	11.4587	-10.48	23.4631
3.37833	-3.81076	11.4516	-10.4753	24.14
3.38	-3.80877	11.446	-10.4704	24.824
3.38167	-3.80715	11.4438	-10.4653	25.5127
3.38333	-3.80939	11.4395	-10.4633	26.205
3.385	-3.81074	11.4322	-10.4611	26.8989
3.38667	-3.80945	11.4261	-10.4578	27.5931
3.38833	-3.81132	11.4208	-10.4558	28.3012
3.39	-3.81202	11.4142	-10.4515	29.0177
3.39167	-3.80958	11.4057	-10.4476	29.7361
3.39333	-3.81103	11.3973	-10.4453	30.4579
3.395	-3.81226	11.3908	-10.4432	31.1875
3.39667	-3.80963	11.3853	-10.4413	31.9252
3.39833	-3.80709	11.38	-10.4392	32.6826
3.4	-3.80501	11.372	-10.4369	33.462
3.40167	-3.80289	11.3661	-10.4337	34.2379
3.40333	-3.80152	11.3614	-10.4301	35.0153
3.405	-3.80092	11.3554	-10.425	35.7949
3.40667	-3.80205	11.349	-10.4212	36.5729
3.40833	-3.80147	11.3419	-10.4207	37.3456
3.41	-3.80162	11.3348	-10.4184	38.1253
3.41167	-3.80354	11.326	-10.416	38.9252
3.41333	-3.80359	11.3174	-10.4148	39.7409
3.415	-3.80418	11.3119	-10.4145	40.5487
3.41667	-3.80418	11.3064	-10.412	41.3567
3.41833	-3.80168	11.3016	-10.4091	42.1717
3.42	-3.80022	11.2966	-10.4065	42.9986
3.42167	-3.79937	11.2916	-10.4052	43.8394
3.42333	-3.80022	11.2849	-10.4044	44.6898
3.425	-3.8026	11.2787	-10.402	45.5425
3.42667	-3.80318	11.2707	-10.4	46.4018
3.42833	-3.8012	11.2626	-10.3972	47.2663
3.43	-3.80006	11.2555	-10.3958	48.1161
3.43167	-3.79981	11.2465	-10.3935	48.9651
3.43333	-3.80083	11.2401	-10.3903	49.8258
3.435	-3.80484	11.2349	-10.3902	50.6973
3.43667	-3.80616	11.228	-10.3881	51.5702
3.43833	-3.8039	11.2214	-10.3846	52.4388
3.44	-3.80591	11.2163	-10.382	53.3056
3.44167	-3.80734	11.211	-10.3786	54.1879
3.44333	-3.80379	11.2059	-10.3764	55.0947
3.445	-3.80069	11.202	-10.3766	56.0016
3.44667	-3.79867	11.1985	-10.376	56.9099
3.44833	-3.79908	11.1929	-10.3731	57.8201
3.45	-3.80177	11.1853	-10.3697	58.7337
3.45167	-3.80478	11.1805	-10.3685	59.6421
3.45333	-3.80531	11.1749	-10.3652	60.5445
3.455	-3.80189	11.1666	-10.3622	61.4609
3.45667	-3.8005	11.1587	-10.3599	62.3996
3.45833	-3.80432	11.1527	-10.3606	63.3343
3.46	-3.80276	11.1484	-10.3607	64.2617
3.46167	-3.80013	11.1457	-10.3563	65.1832
3.46333	-3.80022	11.143	-10.3509	66.1134
3.465	-3.80041	11.1368	-10.3492	67.0535
3.46667	-3.79845	11.1315	-10.3471	68.0092
3.46833	-3.79825	11.1295	-10.345	68.9771
3.47	-3.79847	11.1262	-10.3408	69.9499
3.47167	-3.79689	11.1209	-10.338	70.9251
3.47333	-3.79596	11.1156	-10.3362	71.8901
3.475	-3.79382	11.1101	-10.3324	72.8518
3.47667	-3.79254	11.1063	-10.3298	73.8037
3.47833	-3.79371	11.1047	-10.3279	74.7625
3.48	-3.79342	11.1	-10.3249	75.7356
3.48167	-3.79441	11.0934	-10.3219	76.7061
3.48333	-3.79561	11.0878	-10.3181	77.6711
3.485	-3.79424	11.0823	-10.3136	78.6474
3.48667	-3.79151	11.0801	-10.3116	79.624
3.48833	-3.79225	11.0787	-10.312	80.6086
3.49	-3.79379	11.0756	-10.3088	81.6061
3.49167	-3.79368	11.0752	-10.3039	82.6122
3.49333	-3.79432	11.0713	-10.3004	83.6188
3.495	-3.79142	11.0676	-10.296	84.6273
3.49667	-3.79331	11.0628	-10.2914	85.6306
3.49833	-3.7936	11.06	-10.2877	86.6289
3.5	-3.79371	11.0553	-10.2864	87.6359
3.50167	-3.79496	11.0519	-10.2846	88.6398
3.50333	-3.79338	11.0485	-10.2804	89.6493
3.505	-3.79297	11.0449	-10.2783	90.6566
3.50667	-3.79264	11.042	-10.2753	91.6593
3.50833	-3.79358	11.038	-10.2702	92.6625
3.51	-3.79438	11.0333	-10.2686	93.6763
3.51167	-3.79331	11.0286	-10.2666	94.7055
3.51333	-3.78876	11.0244	-10.2652	95.7531
3.515	-3.78991	11.0215	-10.2601	96.8085
3.51667	-3.79445	11.0189	-10.2565	97.85
3.51833	-3.79492	11.0167	-10.2524	98.8876
3.52	-3.79433	11.0148	-10.2466	99.9102
3.52167	-3.79491	11.0126	-10.2439	100.921
3.52333	-3.79549	11.0093	-10.2423	101.939
3.525	-3.79343	11.0045	-10.24	102.967
3.52667	-3.79474	11.0006	-10.2357	104.006
3.52833	-3.79659	10.9963	-10.2312	105.044
3.53	-3.79774	10.9915	-10.2285	106.063
3.53167	-3.79907	10.9856	-10.2239	107.088
3.53333	-3.80056	10.9826	-10.2229	108.125
3.535	-3.79919	10.9775	-10.2217	109.17
3.53667	-3.79967	10.975	-10.2183	110.219
3.53833	-3.80047	10.9757	-10.2125	111.26
3.54	-3.80116	10.9741	-10.2087	112.289
3.54167	-3.80351	10.9722	-10.2032	113.3
3.54333	-3.80246	10.9661	-10.1989	114.288
3.545	-3.80405	10.9583	-10.1946	115.241
3.54667	-3.80413	10.9537	-10.1917	116.18
3.54833	-3.80242	10.9518	-10.1911	117.098
3.55	-3.80432	10.9493	-10.1907	117.986
3.55167	-3.80849	10.9458	-10.1854	118.835
3.55333	-3.80872	10.9375	-10.1795	119.645
3.555	-3.80943	10.9331	-10.1771	120.42
3.55667	-3.81116	10.9319	-10.1745	121.162
3.55833	-3.81101	10.933	-10.1701	121.852
3.56	-3.80912	10.9332	-10.1695	122.481
3.56167	-3.81257	10.9303	-10.1669	123.038
3.56333	-3.81765	10.9243	-10.1653	123.516
3.565	-3.82044	10.9175	-10.1621	123.913
3.56667	-3.82092	10.9134	-10.1569	124.223
3.56833	-3.82017	10.9105	-10.1542	124.454
3.57	-3.8189	10.9076	-10.1513	124.608
3.57167	-3.8218	10.9046	-10.1499	124.678
3.57333	-3.82536	10.8998	-10.1503	124.654
3.575	-3.82717	10.895	-10.1502	124.536
3.57667	-3.82912	10.8881	-10.1448	124.322
3.57833	-3.82858	10.8826	-10.1415	124.005
3.58	-3.82815	10.8794	-10.1408	123.585
3.58167	-3.82886	10.8785	-10.1387	123.053
3.58333	-3.83074	10.8791	-10.1364	122.404
3.585	-3.83335	10.8771	-10.1306	121.639
3.58667	-3.83948	10.8689	-10.1295	120.778
3.58833	-3.84136	10.8626	-10.126	119.818
3.59	-3.83912	10.8575	-10.1252	118.764
3.59167	-3.83986	10.8562	-10.1215	117.611
3.59333	-3.84323	10.8527	-10.1189	116.36
3.595	-3.84677	10.8484	-10.1193	115.029
3.59667	-3.85201	10.8421	-10.1181	113.621
3.59833	-3.85149	10.8366	-10.1167	112.122
3.6	-3.85036	10.8351	-10.1175	110.525
3.60167	-3.84943	10.8311	-10.1158	108.862
3.60333	-3.84684	10.8311	-10.1161	107.108
3.605	-3.8476	10.8306	-10.1137	105.286
3.60667	-3.85295	10.8264	-10.1101	103.413
3.60833	-3.8561	10.8207	-10.106	101.494
3.61	-3.85713	10.8152	-10.1048	99.559
3.61167	-3.85949	10.8109	-10.1067	97.6215
3.61333	-3.86117	10.8053	-10.1064	95.6381
3.615	-3.86386	10.7972	-10.1041	93.6079
3.61667	-3.86771	10.7912	-10.1054	91.5776
3.61833	-3.86735	10.7865	-10.1049	89.5646
3.62	-3.86754	10.7884	-10.1046	87.5661
3.62167	-3.86808	10.7844	-10.1055	85.5632
3.62333	-3.86967	10.779	-10.1029	83.5569
3.625	-3.87007	10.7728	-10.1053	81.5453
3.62667	-3.86519	10.7678	-10.1048	79.5158
3.62833	-3.86637	10.7647	-10.104	77.5102
3.63	-3.8692	10.7619	-10.1024	75.5678
3.63167	-3.87133	10.7589	-10.0965	73.6695
3.63333	-3.87242	10.7544	-10.0936	71.8355
3.635	-3.87492	10.7516	-10.0957	70.048
3.63667	-3.87592	10.7472	-10.1037	68.287
3.63833	-3.8768	10.7394	-10.1029	66.5511
3.64	-3.87806	10.7357	-10.1053	64.8621
3.64167	-3.88231	10.7328	-10.1058	63.2246
3.64333	-3.88021	10.7296	-10.1003	61.6307
3.645	-3.88061	10.7237	-10.0971	60.0884
3.64667	-3.88378	10.7186	-10.0961	58.5774
3.64833	-3.88082	10.7126	-10.0979	57.0942
3.65	-3.88015	10.7104	-10.0978	55.6505
3.65167	-3.88124	10.7044	-10.0981	54.2556
3.65333	-3.88191	10.6988	-10.0955	52.9083
3.655	-3.88435	10.696	-10.0935	51.6056
3.65667	-3.88235	10.69	-10.0957	50.3555
3.65833	-3.88482	10.6832	-10.093	49.1533
3.66	-3.88995	10.6774	-10.0893	47.9794
3.66167	-3.89142	10.6738	-10.0889	46.8431
3.66333	-3.89228	10.6651	-10.092	45.7573
3.665	-3.89058	10.6601	-10.0929	44.7204
3.66667	-3.89152	10.6583	-10.0906	43.7159
3.66833	-3.8888	10.6554	-10.0891	42.7373
3.67	-3.88822	10.6521	-10.0878	41.7751
3.67167	-3.88986	10.6476	-10.0856	40.8305
3.67333	-3.88945	10.6421	-10.0843	39.9384
3.675	-3.89112	10.637	-10.0844	39.0778
3.67667	-3.89018	10.633	-10.0832	38.2492
3.67833	-3.89293	10.6273	-10.0847	37.4619
3.68	-3.89498	10.6217	-10.0807	36.7054
3.68167	-3.8935	10.6153	-10.0785	35.9676
3.68333	-3.8999	10.6101	-10.0749	35.2488
3.685	-3.89902	10.6026	-10.0727	34.5489
3.68667	-3.89739	10.5967	-10.0702	33.8763
3.68833	-3.89518	10.5932	-10.0696	33.2329
3.69	-3.89622	10.5932	-10.0689	32.6045
3.69167	-3.89719	10.5907	-10.0654	31.986
3.69333	-3.89993	10.5861	-10.0624	31.3786
3.695	-3.89917	10.5813	-10.0625	30.7864
3.69667	-3.903	10.5788	-10.06	30.2183
3.69833	-3.90167	10.5732	-10.0567	29.6684
3.7	-3.89949	10.5646	-10.0535	29.1361
3.70167	-3.89768	10.5569	-10.0549	28.637
3.70333	-3.89913	10.5548	-10.0539	28.1518
3.705	-3.90023	10.5506	-10.0507	27.6733
3.70667	-3.90142	10.5465	-10.0498	27.1961
3.70833	-3.9068	10.5429	-10.0464	26.7328
3.71	-3.90351	10.538	-10.0483	26.2904
3.71167	-3.90413	10.5331	-10.0475	25.8575
3.71333	-3.90185	10.5298	-10.0437	25.4246
3.715	-3.90272	10.5261	-10.0431	24.9944
3.71667	-3.90672	10.5211	-10.0447	24.5698
3.71833	-3.90575	10.5192	-10.0465	24.1556
3.72	-3.90709	10.5172	-10.0451	23.7601
3.72167	-3.90649	10.5122	-10.0416	23.3775
3.72333	-3.90996	10.5063	-10.0429	23.0077
3.725	-3.90961	10.501	-10.0409	22.6528
3.72667	-3.90824	10.496	-10.0355	22.2988
3.72833	-3.90999	10.4936	-10.039	21.9402
3.73	-3.9119	10.4886	-10.0407	21.5937
3.73167	-3.9136	10.4875	-10.0381	21.2558
3.73333	-3.91517	10.4875	-10.0398	20.9297
3.735	-3.91594	10.4836	-10.04	20.6039
3.73667	-3.91541	10.4742	-10.0433	20.2748
3.73833	-3.91671	10.4714	-10.0419	19.949
3.74	-3.91995	10.4693	-10.0448	19.6294
3.74167	-3.91993	10.4666	-10.0449	19.3092
3.74333	-3.918	10.4613	-10.0422	19.0018
3.745	-3.91782	10.4601	-10.0449	18.7128
3.74667	-3.9187	10.4559	-10.0473	18.4292
3.74833	-3.91586	10.4535	-10.0476	18.1531
3.75	-3.91674	10.4478	-10.0518	17.8742
3.75167	-3.92088	10.4415	-10.0524	17.5922
3.75333	-3.92461	10.4384	-10.0524	17.3203
3.755	-3.92286	10.4338	-10.0557	17.0513
3.75667	-3.92256	10.4275	-10.0584	16.7826
3.75833	-3.92508	10.4251	-10.056	16.5135
3.76	-3.92389	10.4219	-10.0605	16.2472
3.76167	-3.92644	10.4212	-10.0647	15.9773
3.76333	-3.92957	10.4178	-10.0648	15.7171
3.765	-3.93271	10.4118	-10.0671	15.4616
3.76667	-3.93152	10.4106	-10.0682	15.2152
3.76833	-3.93075	10.4038	-10.0687	14.9766
3.77	-3.93476	10.3985	-10.0739	14.7394
3.77167	-3.93505	10.3945	-10.0741	14.51
3.77333	-3.93411	10.3911	-10.0799	14.2835
3.775	-3.93964	10.3879	-10.0803	14.0526
3.77667	-3.93644	10.3856	-10.0817	13.8279
3.77833	-3.93888	10.3829	-10.0833	13.5989
3.78	-3.93765	10.3766	-10.0902	13.3769
3.78167	-3.9325	10.3734	-10.0917	13.1525
3.78333	-3.93454	10.3716	-10.0921	12.9231
3.785	-3.93751	10.3657	-10.0941	12.6946
3.78667	-3.94055	10.3699	-10.0951	12.4744
3.78833	-3.94278	10.3645	-10.0961	12.2659
3.79	-3.93842	10.3625	-10.0975	12.0622
3.79167	-3.94333	10.3598	-10.1026	11.8684
3.79333	-3.94227	10.3535	-10.1066	11.6755
3.795	-3.94517	10.3489	-10.1093	11.4765
3.79667	-3.9456	10.3444	-10.1156	11.2824
3.79833	-3.9466	10.3413	-10.1184	11.0865
3.8	-3.94974	10.3401	-10.1221	10.8901
3.80167	-3.95916	10.3336	-10.1263	10.6975
3.80333	-3.95611	10.3298	-10.1273	10.5083
3.805	-3.96068	10.3256	-10.1285	10.3162
3.80667	-3.96202	10.3238	-10.1326	10.1235
3.80833	-3.96063	10.3214	-10.1354	9.93066
3.81	-3.96092	10.314	-10.1402	9.74768
3.81167	-3.96378	10.3142	-10.1458	9.57185
3.81333	-3.96231	10.3075	-10.1463	9.39819
3.815	-3.96526	10.3098	-10.15	9.22855
3.81667	-3.96565	10.3083	-10.1515	9.06514
3.81833	-3.96853	10.3003	-10.1557	8.89715
3.82	-3.97068	10.3003	-10.1595	8.72341
3.82167	-3.9669	10.2962	-10.1609	8.55649
3.82333	-3.96806	10.2916	-10.1624	8.39631
3.825	-3.96857	10.2879	-10.1658	8.23793
3.82667	-3.97345	10.2846	-10.1729	8.07496
3.82833	-3.97074	10.2814	-10.1766	7.91328
3.83	-3.9752	10.2792	-10.1847	7.75391
3.83167	-3.97331	10.2728	-10.187	7.60043
3.83333	-3.97618	10.273	-10.1868	7.44372
3.835	-3.97645	10.2677	-10.1932	7.2959
3.83667	-3.97751	10.27	-10.1978	7.15738
3.83833	-3.97982	10.2582	-10.2022	7.02066
3.84	-3.97977	10.2586	-10.2038	6.87421
3.84167	-3.97301	10.2535	-10.2065	6.72703
3.84333	-3.98472	10.2497	-10.2152	6.58405
3.845	-3.98741	10.2444	-10.2139	6.44516
3.84667	-3.98838	10.2394	-10.2162	6.31393
3.84833	-3.98778	10.2326	-10.2257	6.17706
3.85	-3.98946	10.23	-10.2293	6.04461
3.85167	-3.98817	10.2355	-10.2383	5.91205
3.85333	-3.9896	10.2292	-10.2388	5.77269
3.855	-3.98915	10.2269	-10.2457	5.64506
3.85667	-3.98995	10.2172	-10.2503	5.51306
3.85833	-3.98929	10.2145	-10.2481	5.3934
3.86	-3.98807	10.2116	-10.2521	5.27673
3.86167	-3.98957	10.2048	-10.2623	5.15871
3.86333	-3.99379	10.205	-10.2651	5.03233
3.865	-3.99497	10.2032	-10.2701	4.91564
3.86667	-3.9957	10.1959	-10.27	4.80344
3.86833	-3.9971	10.1919	-10.2768	4.68507
3.87	-3.99769	10.1876	-10.2795	4.62859
3.87167	-4.00091	10.1822	-10.2848	4.54389
3.87333	-4.00211	10.1773	-10.2903	4.44909
3.875	-4.00157	10.1755	-10.2956	4.34919
3.87667	-4.00385	10.1739	-10.2978	4.24235
3.87833	-4.00394	10.1665	-10.3031	4.13632
3.88	-4.00657	10.1716	-10.3082	4.03277
3.88167	-4.00782	10.1636	-10.3142	3.92923
3.88333	-4.00991	10.1602	-10.3194	3.83015
3.885	-4.01195	10.1582	-10.3258	3.72949
3.88667	-4.01434	10.157	-10.3298	3.62955
3.88833	-4.01602	10.154	-10.3361	3.5331
3.89	-4.01705	10.1487	-10.3407	3.43853
3.89167	-4.02157	10.1452	-10.3456	3.34395
3.89333	-4.02482	10.1437	-10.3514	3.24855
3.895	-4.02625	10.1399	-10.3586	3.15887
3.89667	-4.02791	10.137	-10.3651	3.06674
3.89833	-4.02757	10.1307	-10.3715	2.97308
3.9	-4.02847	10.1253	-10.3786	2.88687
3.90167	-4.03032	10.1218	-10.3836	2.79994
3.90333	-4.03475	10.1182	-10.3906	2.71504
3.905	-4.03618	10.1133	-10.3976	2.62999
3.90667	-4.03864	10.1078	-10.4035	2.55
3.90833	-4.04299	10.1044	-10.4098	2.46984
3.91	-4.04322	10.1004	-10.4181	2.38864
3.91167	-4.04467	10.0971	-10.4243	2.31004
3.91333	-4.04739	10.0945	-10.432	2.23508
3.915	-4.05245	10.0904	-10.4375	2.15732
3.91667	-4.05375	10.0883	-10.4439	2.08281
3.91833	-4.05345	10.0848	-10.4509	2.00651
3.92	-4.05398	10.0792	-10.4576	1.93412
3.92167	-4.0555	10.077	-10.4651	1.85839
3.92333	-4.05723	10.0736	-10.4723	1.78411
3.925	-4.05945	10.068	-10.4791	1.71371
3.92667	-4.06307	10.0629	-10.4883	1.6451
3.92833	-4.06777	10.0595	-10.4942	1.57937
3.93	-4.06956	10.0555	-10.5038	1.51347
3.93167	-4.07229	10.0512	-10.5107	1.4494
3.93333	-4.07428	10.0473	-10.5165	1.38439
3.935	-4.07241	10.0443	-10.5253	1.31933
3.93667	-4.07412	10.0429	-10.5328	1.25686
3.93833	-4.07638	10.0392	-10.5406	1.19666
3.94	-4.07847	10.0337	-10.55	1.13532
3.94167	-4.08086	10.0303	-10.5602	1.07359
3.94333	-4.08098	10.0278	-10.5696	1.01456
3.945	-4.08273	10.0253	-10.5777	0.953123
3.94667	-4.08315	10.021	-10.5839	0.896328
3.94833	-4.08471	10.0158	-10.5898	0.841748
3.95	-4.08547	10.0132	-10.5974	0.786198
3.95167	-4.08792	10.0103	-10.6049	0.730971
3.95333	-4.09135	10.0078	-10.6134	0.6782
3.955	-4.09123	10.0047	-10.6251	0.625486
3.95667	-4.09209	10.0004	-10.6364	0.573838
3.95833	-4.09435	9.9978	-10.6455	0.523367
3.96	-4.09402	9.9954	-10.6528	0.472438
3.96167	-4.09284	9.98768	-10.6604	0.426078
3.96333	-4.09399	9.98162	-10.6712	0.377953
3.965	-4.09412	9.97632	-10.6819	0.330674
3.96667	-4.09561	9.97501	-10.6933	0.281316
3.96833	-4.09682	9.97269	-10.7051	0.234167
3.97	-4.09859	9.96939	-10.7171	0.186689
3.97167	-4.09833	9.9671	-10.7262	0.141853
3.97333	-4.09936	9.96265	-10.7328	0.0974531
3.975	-4.10027	9.95931	-10.7424	0.0525143
3.97667	-4.10135	9.95468	-10.753	0.00966868
3.97833	-4.10053	9.95135	-10.765	-0.0314561
3.98	-4.10021	9.94678	-10.7767	-0.0739233
3.98167	-4.10221	9.943	-10.7859	-0.111665
3.98333	-4.10651	9.93433	-10.7966	-0.149379
3.985	-4.10762	9.92987	-10.8095	-0.189952
3.98667	-4.10781	9.92562	-10.8205	-0.228054
3.98833	-4.10781	9.92232	-10.8322	-0.266438
3.99	-4.1083	9.91916	-10.8451	-0.305969
3.99167	-4.10974	9.91613	-10.8545	-0.342676
3.99333	-4.1087	9.91668	-10.8653	-0.373764
3.995	-4.10764	9.91448	-10.8779	-0.405468
3.99667	-4.10751	9.9115	-10.8882	-0.438093
3.99833	-4.10913	9.90423	-10.8982	-0.471066
4	-4.10998	9.89662	-10.9096	-0.503292
4.00167	-4.11145	9.89039	-10.9229	-0.536461
4.00333	-4.112	9.88334	-10.9341	-0.567404
4.005	-4.11326	9.87698	-10.9459	-0.597376
4.00667	-4.11531	9.87242	-10.96	-0.627408
4.00833	-4.11826	9.86919	-10.9734	-0.654521
4.01	-4.11669	9.86568	-10.9841	-0.681403
4.01167	-4.11701	9.86434	-10.9967	-0.709155
4.01333	-4.11594	9.86076	-11.0111	-0.737871
4.015	-4.11512	9.85537	-11.0234	-0.767233
4.01667	-4.11943	9.85098	-11.0355	-0.792459
4.01833	-4.123	9.84613	-11.0477	-0.818258
4.02	-4.12251	9.84086	-11.0611	-0.840605
4.02167	-4.12048	9.83623	-11.0733	-0.865913
4.02333	-4.12002	9.83211	-11.0853	-0.891991
4.025	-4.12156	9.82471	-11.1002	-0.915111
4.02667	-4.12237	9.8205	-11.1131	-0.939277
4.02833	-4.12277	9.8182	-11.1282	-0.960256
4.03	-4.12293	9.81171	-11.1416	-0.982996
4.03167	-4.12196	9.80844	-11.1581	-1.00674
4.03333	-4.12277	9.80679	-11.1703	-1.02975
4.035	-4.12407	9.80326	-11.1809	-1.04965
4.03667	-4.12336	9.79694	-11.194	-1.07273
4.03833	-4.12206	9.79337	-11.2082	-1.09262
4.04	-4.12167	9.78822	-11.2193	-1.112
4.04167	-4.12201	9.78362	-11.2321	-1.13011
4.04333	-4.11922	9.78117	-11.247	-1.14865
4.045	-4.12018	9.77672	-11.2599	-1.16666
4.04667	-4.12186	9.77241	-11.274	-1.18324
4.04833	-4.1198	9.76801	-11.2901	-1.20306
4.05	-4.11782	9.76096	-11.3037	-1.22442
4.05167	-4.11504	9.75704	-11.3168	-1.24171
4.05333	-4.11465	9.75492	-11.3337	-1.25558
4.055	-4.11314	9.75319	-11.3491	-1.27106
4.05667	-4.11034	9.75056	-11.3637	-1.28653
4.05833	-4.10785	9.74763	-11.3785	-1.30512
4.06	-4.10734	9.74558	-11.3914	-1.32239
4.06167	-4.10685	9.74312	-11.4058	-1.33509
4.06333	-4.10805	9.73621	-11.4181	-1.34909
4.065	-4.10573	9.73196	-11.4313	-1.36219
4.06667	-4.10104	9.72593	-11.4486	-1.37657
4.06833	-4.0983	9.72289	-11.4647	-1.3932
4.07	-4.09847	9.72178	-11.48	-1.41043
4.07167	-4.09905	9.71654	-11.4936	-1.42532
4.07333	-4.09978	9.71248	-11.5082	-1.43842
4.075	-4.09433	9.70843	-11.5233	-1.45196
4.07667	-4.08942	9.70523	-11.5397	-1.4639
4.07833	-4.08792	9.70184	-11.5554	-1.47209
4.08	-4.08645	9.70224	-11.5698	-1.48393
4.08167	-4.08597	9.70194	-11.5854	-1.49646
4.08333	-4.08348	9.69879	-11.6004	-1.50803
4.085	-4.07799	9.69147	-11.618	-1.51985
4.08667	-4.07778	9.68667	-11.6326	-1.53118
4.08833	-4.07686	9.6829	-11.6467	-1.5406
4.09	-4.07716	9.67956	-11.6675	-1.55025
4.09167	-4.07527	9.6763	-11.6826	-1.55974
4.09333	-4.07216	9.67152	-11.6997	-1.56915
4.095	-4.0717	9.66668	-11.7166	-1.57885
4.09667	-4.07221	9.66514	-11.735	-1.58538
4.09833	-4.06991	9.66404	-11.7524	-1.59639
4.1	-4.06707	9.66177	-11.7721	-1.60787
4.10167	-4.06732	9.65904	-11.7911	-1.6175
4.10333	-4.06635	9.65604	-11.8092	-1.62502
4.105	-4.06603	9.65254	-11.8228	-1.63132
4.10667	-4.06493	9.6501	-11.8377	-1.64007
4.10833	-4.06559	9.6466	-11.8557	-1.64873
4.11	-4.06365	9.64464	-11.8744	-1.65552
4.11167	-4.06378	9.64024	-11.8934	-1.66393
4.11333	-4.06638	9.63505	-11.9143	-1.6714
4.115	-4.06894	9.63264	-11.9315	-1.68035
4.11667	-4.07052	9.62929	-11.9534	-1.68667
4.11833	-4.07123	9.62591	-11.9725	-1.69054
4.12	-4.06933	9.62313	-11.9895	-1.69758
4.12167	-4.06715	9.61893	-12.0089	-1.70369
4.12333	-4.06538	9.61967	-12.0267	-1.70977
4.125	-4.067	9.61698	-12.0451	-1.71748
4.12667	-4.06763	9.61318	-12.0628	-1.72389
4.12833	-4.07127	9.61057	-12.0818	-1.73159
4.13	-4.0762	9.60837	-12.1013	-1.73712
4.13167	-4.08006	9.60487	-12.1201	-1.74098
4.13333	-4.08299	9.60129	-12.1389	-1.74708
4.135	-4.08661	9.59587	-12.1573	-1.75176
4.13667	-4.09265	9.59384	-12.1786	-1.75536
4.13833	-4.09522	9.59454	-12.2012	-1.7618
4.14	-4.09793	9.59321	-12.2204	-1.76726
4.14167	-4.09969	9.59137	-12.2409	-1.76841
4.14333	-4.10147	9.58865	-12.2625	-1.76976
4.145	-4.10641	9.58872	-12.2835	-1.77326
4.14667	-4.10984	9.5849	-12.3026	-1.7817
4.14833	-4.1109	9.58301	-12.324	-1.78718
4.15	-4.11468	9.58214	-12.3443	-1.79179
4.15167	-4.11977	9.58115	-12.3664	-1.79514
4.15333	-4.12545	9.57985	-12.3874	-1.7987
4.155	-4.13065	9.57724	-12.4053	-1.80182
4.15667	-4.13341	9.57484	-12.4225	-1.80706
4.15833	-4.13708	9.57335	-12.4449	-1.81063
4.16	-4.14113	9.57259	-12.4652	-1.81377
4.16167	-4.14362	9.57169	-12.4886	-1.81694
4.16333	-4.14487	9.57003	-12.5121	-1.82101
4.165	-4.15173	9.56843	-12.5333	-1.82383
4.16667	-4.15867	9.56901	-12.5554	-1.82684
4.16833	-4.16056	9.56885	-12.5767	-1.82751
4.17	-4.16492	9.57179	-12.5953	-1.83382
4.17167	-4.16949	9.57263	-12.6123	-1.83947
4.17333	-4.17706	9.5755	-12.6305	-1.84203
4.175	-4.1801	9.57636	-12.6534	-1.84667
4.17667	-4.18296	9.5745	-12.6752	-1.85192
4.17833	-4.18526	9.57453	-12.6946	-1.85439
4.18	-4.19257	9.57434	-12.7143	-1.85861
4.18167	-4.19713	9.57433	-12.7344	-1.85901
4.18333	-4.19901	9.57536	-12.7561	-1.86222
4.185	-4.20064	9.57577	-12.7766	-1.86784
4.18667	-4.20474	9.57688	-12.7965	-1.87115
4.18833	-4.20633	9.57618	-12.8149	-1.87351
4.19	-4.21068	9.57764	-12.8346	-1.87555
4.19167	-4.21267	9.57888	-12.8526	-1.87973
4.19333	-4.21449	9.57964	-12.8722	-1.88471
4.195	-4.21895	9.58068	-12.8927	-1.8879
4.19667	-4.22368	9.58246	-12.9119	-1.89534
4.19833	-4.23175	9.5836	-12.9299	-1.89801
4.2	-4.23393	9.58443	-12.95	-1.90213
4.20167	-4.23586	9.58616	-12.9698	-1.90868
4.20333	-4.24041	9.5844	-12.9879	-1.91327
4.205	-4.24465	9.5855	-13.0064	-1.91795
4.20667	-4.24733	9.586	-13.0288	-1.92026
4.20833	-4.24962	9.58629	-13.0494	-1.92175
4.21	-4.24962	9.58782	-13.0674	-1.9265
4.21167	-4.25202	9.58699	-13.0858	-1.93111
4.21333	-4.25381	9.58774	-13.1057	-1.93512
4.215	-4.25517	9.58817	-13.1251	-1.93815
4.21667	-4.25939	9.59129	-13.144	-1.9421
4.21833	-4.26388	9.58921	-13.1625	-1.94528
4.22	-4.26554	9.58773	-13.1799	-1.94901
4.22167	-4.26611	9.58666	-13.1972	-1.95351
4.22333	-4.26587	9.5887	-13.2162	-1.95652
4.225	-4.26695	9.58931	-13.2349	-1.9604
4.22667	-4.2701	9.58937	-13.252	-1.96354
4.22833	-4.27365	9.58887	-13.2739	-1.96678
4.23	-4.27807	9.58859	-13.2917	-1.97128
4.23167	-4.28057	9.58438	-13.3119	-1.97246
4.23333	-4.27988	9.58452	-13.3318	-1.97318
4.235	-4.28109	9.58422	-13.352	-1.97739
4.23667	-4.28078	9.58443	-13.3687	-1.98052
4.23833	-4.27895	9.58354	-13.3886	-1.98322
4.24	-4.27958	9.58269	-13.4077	-1.98791
4.24167	-4.28248	9.58126	-13.4286	-1.98993
4.24333	-4.28461	9.5813	-13.4466	-1.99082
4.245	-4.28604	9.58081	-13.4654	-1.9923
4.24667	-4.28501	9.57997	-13.4827	-1.99359
4.24833	-4.28727	9.57976	-13.5011	-1.99649
4.25	-4.28892	9.57757	-13.5216	-1.99788
4.25167	-4.2921	9.57224	-13.5439	-1.99817
4.25333	-4.29121	9.56954	-13.5655	-1.99996
4.255	-4.2919	9.56667	-13.5869	-2.00224
4.25667	-4.28937	9.56526	-13.6057	-2.00714
4.25833	-4.28853	9.56286	-13.6268	-2.01148
4.26	-4.2878	9.56092	-13.6475	-2.01349
4.26167	-4.28448	9.56086	-13.6695	-2.0153
4.26333	-4.28467	9.56067	-13.6902	-2.01606
4.265	-4.28357	9.56102	-13.7112	-2.01729
4.26667	-4.28283	9.55637	-13.7329	-2.01753
4.26833	-4.28317	9.55253	-13.7562	-2.02101
4.27	-4.28427	9.54817	-13.7798	-2.02454
4.27167	-4.28308	9.54482	-13.805	-2.02641
4.27333	-4.28332	9.54154	-13.8281	-2.02962
4.275	-4.28084	9.53804	-13.851	-2.03305
4.27667	-4.27854	9.53608	-13.8712	-2.03716
4.27833	-4.27774	9.53252	-13.892	-2.03834
4.28	-4.2776	9.53044	-13.9161	-2.03724
4.28167	-4.27845	9.52723	-13.9404	-2.03824
4.28333	-4.27746	9.5253	-13.9668	-2.04112
4.285	-4.27663	9.52219	-13.9904	-2.04545
4.28667	-4.27583	9.52062	-14.0156	-2.04645
4.28833	-4.27362	9.51835	-14.0405	-2.05
4.29	-4.27417	9.51358	-14.0638	-2.05239
4.29167	-4.27119	9.50981	-14.0906	-2.05428
4.29333	-4.27306	9.50712	-14.1171	-2.0586
4.295	-4.2726	9.50568	-14.1436	-2.05871
4.29667	-4.26922	9.50458	-14.1713	-2.0612
4.29833	-4.2698	9.50164	-14.1993	-2.0619
4.3	-4.27155	9.49814	-14.2258	-2.06552
4.30167	-4.27154	9.49274	-14.2514	-2.06873
4.30333	-4.27076	9.48675	-14.2775	-2.07154
4.305	-4.27001	9.48726	-14.3061	-2.07243
4.30667	-4.26916	9.48677	-14.3355	-2.07228
4.30833	-4.27227	9.48626	-14.3657	-2.0733
4.31	-4.27309	9.48481	-14.3928	-2.0781
4.31167	-4.2715	9.47965	-14.4173	-2.0802
4.31333	-4.27214	9.47437	-14.4435	-2.08363
4.315	-4.27105	9.47011	-14.4699	-2.08772
4.31667	-4.26987	9.46701	-14.4994	-2.09165
4.31833	-4.27016	9.46416	-14.5304	-2.094
4.32	-4.26999	9.4617	-14.5583	-2.09814
4.32167	-4.27025	9.45826	-14.5843	-2.09907
4.32333	-4.27229	9.45387	-14.6154	-2.09903
4.325	-4.27183	9.45071	-14.6469	-2.10047
4.32667	-4.27015	9.4496	-14.675	-2.10197
4.32833	-4.26905	9.44913	-14.7054	-2.10528
4.33	-4.26891	9.44548	-14.7359	-2.10948
4.33167	-4.2708	9.44199	-14.764	-2.11405
4.33333	-4.27136	9.4403	-14.7913	-2.11587
4.335	-4.27577	9.4375	-14.8198	-2.11492
4.33667	-4.27781	9.43095	-14.8505	-2.11676
4.33833	-4.27686	9.42705	-14.8781	-2.11865
4.34	-4.27755	9.42374	-14.9073	-2.12261
4.34167	-4.27804	9.41994	-14.9394	-2.12624
4.34333	-4.27833	9.41583	-14.9693	-2.13019
4.345	-4.28019	9.41169	-14.9993	-2.13129
4.34667	-4.27726	9.40615	-15.0252	-2.13099
4.34833	-4.27801	9.40327	-15.0533	-2.13111
4.35	-4.27768	9.40195	-15.0816	-2.1337
4.35167	-4.27704	9.40101	-15.1123	-2.13783
4.35333	-4.27829	9.39829	-15.1412	-2.14309
4.355	-4.28144	9.39381	-15.1687	-2.14371
4.35667	-4.28134	9.39305	-15.1965	-2.1444
4.35833	-4.28101	9.38931	-15.2261	-2.14689
4.36	-4.28098	9.38418	-15.2538	-2.15115
4.36167	-4.27938	9.37893	-15.2824	-2.15599
4.36333	-4.27875	9.37496	-15.3091	-2.15909
4.365	-4.28029	9.36892	-15.3383	-2.16134
4.36667	-4.28096	9.36665	-15.3672	-2.16109
4.36833	-4.28517	9.36212	-15.3953	-2.16169
4.37	-4.28473	9.35756	-15.4222	-2.16438
4.37167	-4.28609	9.35469	-15.4512	-2.16719
4.37333	-4.28707	9.3525	-15.4808	-2.17085
4.375	-4.28773	9.34433	-15.5061	-2.17268
4.37667	-4.2891	9.34308	-15.5318	-2.17431
4.37833	-4.29138	9.33968	-15.5562	-2.17457
4.38	-4.28982	9.33684	-15.5825	-2.17656
4.38167	-4.28956	9.33654	-15.6081	-2.17972
4.38333	-4.28998	9.33234	-15.6374	-2.18265
4.385	-4.29215	9.32936	-15.6659	-2.18347
4.38667	-4.29411	9.32752	-15.695	-2.18308
4.38833	-4.29281	9.32634	-15.7219	-2.18542
4.39	-4.29075	9.31962	-15.7466	-2.18878
4.39167	-4.29071	9.31334	-15.773	-2.18871
4.39333	-4.29404	9.30755	-15.801	-2.18653
4.395	-4.2973	9.30586	-15.829	-2.18741
4.39667	-4.29703	9.30322	-15.8585	-2.19173
4.39833	-4.29634	9.303	-15.8872	-2.1958
4.4	-4.29593	9.29956	-15.9134	-2.1993
4.40167	-4.29773	9.2953	-15.9406	-2.20304
4.40333	-4.29801	9.2918	-15.966	-2.20257
4.405	-4.29642	9.28965	-15.9911	-2.20441
4.40667	-4.29547	9.28515	-16.0177	-2.20556
4.40833	-4.29568	9.28109	-16.0441	-2.20108
4.41	-4.2966	9.27804	-16.0722	-2.20321
4.41167	-4.29757	9.27477	-16.0999	-2.20474
4.41333	-4.29804	9.27036	-16.1247	-2.20466
4.415	-4.29997	9.26597	-16.1521	-2.20682
4.41667	-4.30175	9.26305	-16.1784	-2.20672
4.41833	-4.30258	9.2627	-16.2045	-2.20493
4.42	-4.30212	9.26474	-16.2297	-2.20419
4.42167	-4.30112	9.26488	-16.2579	-2.20324
4.42333	-4.30192	9.26156	-16.2826	-2.20256
4.425	-4.30297	9.25645	-16.3082	-2.20382
4.42667	-4.30582	9.25096	-16.335	-2.20443
4.42833	-4.30555	9.24836	-16.3616	-2.20316
4.43	-4.30903	9.24515	-16.3839	-2.20149
4.43167	-4.31214	9.24239	-16.4106	-2.20313
4.43333	-4.31324	9.23805	-16.4366	-2.20339
4.435	-4.31473	9.23629	-16.4633	-2.20069
4.43667	-4.31417	9.23474	-16.4864	-2.2018
4.43833	-4.31414	9.23225	-16.5107	-2.20285
4.44	-4.3155	9.2292	-16.5369	-2.20422
4.44167	-4.3196	9.22924	-16.5639	-2.20294
4.44333	-4.31954	9.22856	-16.5883	-2.20318
4.445	-4.32082	9.22754	-16.6149	-2.2012
4.44667	-4.32269	9.22404	-16.6391	-2.20069
4.44833	-4.32569	9.21961	-16.6603	-2.19939
4.45	-4.3282	9.21785	-16.6841	-2.1965
4.45167	-4.32916	9.21358	-16.7117	-2.19441
4.45333	-4.33178	9.20781	-16.7391	-2.19325
4.455	-4.33376	9.20445	-16.763	-2.19505
4.45667	-4.33513	9.20267	-16.7898	-2.19395
4.45833	-4.33858	9.19929	-16.8145	-2.19397
4.46	-4.34106	9.19523	-16.8389	-2.19473
4.46167	-4.3425	9.19183	-16.8608	-2.19337
4.46333	-4.34597	9.19093	-16.882	-2.19001
4.465	-4.35021	9.18853	-16.9038	-2.18898
4.46667	-4.35403	9.18713	-16.9254	-2.18965
4.46833	-4.3595	9.18687	-16.9494	-2.18789
4.47	-4.36116	9.18134	-16.9744	-2.18439
4.47167	-4.36394	9.17676	-16.9947	-2.18193
4.47333	-4.36604	9.17481	-17.0167	-2.18136
4.475	-4.3639	9.17404	-17.038	-2.18196
4.47667	-4.36753	9.17251	-17.0625	-2.18275
4.47833	-4.37305	9.16832	-17.0873	-2.18291
4.48	-4.37553	9.16643	-17.1091	-2.18199
4.48167	-4.37642	9.16389	-17.107	-2.17744
4.48333	-4.37702	9.15998	-17.0873	-2.17489
4.485	-4.37657	9.1576	-17.122	-2.17279
4.48667	-4.37983	9.15943	-17.1666	-2.16984
4.48833	-4.38274	9.16063	-17.2035	-2.16662
4.49	-4.38669	9.157	-17.2315	-2.16645
4.49167	-4.3892	9.15336	-17.2552	-2.16616
4.49333	-4.38915	9.15257	-17.2776	-2.16461
4.495	-4.3911	9.15196	-17.2971	-2.16392
4.49667	-4.39425	9.14885	-17.3133	-2.16296
4.49833	-4.39807	9.14847	-17.3314	-2.16228
4.5	-4.39693	9.14876	-17.3547	-2.16396
4.50167	-4.39864	9.1443	-17.3756	-2.16568
4.50333	-4.40271	9.1398	-17.3946	-2.16227
4.505	-4.40562	9.14091	-17.4139	-2.16057
4.50667	-4.40438	9.14038	-17.4347	-2.1571
4.50833	-4.40746	9.13976	-17.4548	-2.15747
4.51	-4.41108	9.13909	-17.4724	-2.15872
4.51167	-4.41248	9.13575	-17.491	-2.15804
4.51333	-4.41272	9.13567	-17.5094	-2.15725
4.515	-4.41677	9.13597	-17.5278	-2.15764
4.51667	-4.42041	9.13305	-17.5458	-2.15513
4.51833	-4.4188	9.12944	-17.5622	-2.15352
4.52	-4.41763	9.12745	-17.5781	-2.15258
4.52167	-4.4182	9.12764	-17.5965	-2.15399
4.52333	-4.42017	9.12692	-17.6167	-2.1543
4.525	-4.42136	9.126	-17.6389	-2.15322
4.52667	-4.4217	9.1245	-17.6541	-2.15207
4.52833	-4.42132	9.1232	-17.6664	-2.15375
4.53	-4.42041	9.1226	-17.6833	-2.15422
4.53167	-4.41814	9.12411	-17.7017	-2.15252
4.53333	-4.41737	9.12302	-17.7189	-2.14919
4.535	-4.42005	9.12191	-17.736	-2.14885
4.53667	-4.42239	9.12067	-17.7523	-2.14797
4.53833	-4.42284	9.11989	-17.7709	-2.14786
4.54	-4.42385	9.11943	-17.7868	-2.15017
4.54167	-4.4243	9.11649	-17.8026	-2.15292
4.54333	-4.42267	9.115	-17.82	-2.1513
4.545	-4.42264	9.11551	-17.8386	-2.15154
4.54667	-4.42293	9.11423	-17.8574	-2.15108
4.54833	-4.42492	9.11388	-17.8738	-2.15128
4.55	-4.42465	9.11293	-17.8901	-2.15138
4.55167	-4.42477	9.11078	-17.907	-2.15188
4.55333	-4.42492	9.11029	-17.9236	-2.15322
4.555	-4.42445	9.10858	-17.9399	-2.15354
4.55667	-4.42638	9.10531	-17.9587	-2.15263
4.55833	-4.42682	9.10483	-17.9748	-2.15371
4.56	-4.42815	9.10548	-17.9918	-2.15717
4.56167	-4.42752	9.10295	-18.0078	-2.15886
4.56333	-4.42597	9.10157	-18.0226	-2.16278
4.565	-4.42803	9.10072	-18.0386	-2.16569
4.56667	-4.42946	9.099	-18.0566	-2.16496
4.56833	-4.42676	9.09968	-18.0728	-2.16442
4.57	-4.42519	9.10139	-18.0899	-2.16583
4.57167	-4.4235	9.09935	-18.1056	-2.16751
4.57333	-4.4231	9.09788	-18.1208	-2.16943
4.575	-4.42152	9.09646	-18.1359	-2.17194
4.57667	-4.41984	9.0952	-18.1511	-2.17501
4.57833	-4.41969	9.09535	-18.1681	-2.17816
4.58	-4.41974	9.09312	-18.1823	-2.17959
4.58167	-4.41932	9.09286	-18.1963	-2.17992
4.58333	-4.42154	9.09286	-18.2105	-2.18219
4.585	-4.42481	9.08827	-18.2275	-2.18649
4.58667	-4.4252	9.08715	-18.2438	-2.18896
4.58833	-4.42584	9.08887	-18.2614	-2.19205
4.59	-4.42624	9.08741	-18.2791	-2.19326
4.59167	-4.42765	9.08366	-18.2936	-2.19377
4.59333	-4.42896	9.08274	-18.3065	-2.19587
4.595	-4.42961	9.08007	-18.3216	-2.19727
4.59667	-4.42857	9.07653	-18.3371	-2.2007
4.59833	-4.42658	9.07771	-18.3519	-2.20602
4.6	-4.42631	9.0773	-18.3678	-2.20759
4.60167	-4.42494	9.07593	-18.3819	-2.21035
4.60333	-4.42641	9.07449	-18.3941	-2.21325
4.605	-4.42902	9.07492	-18.4038	-2.21364
4.60667	-4.4293	9.07191	-18.4184	-2.21738
4.60833	-4.42943	9.06761	-18.4342	-2.22445
4.61	-4.42931	9.06527	-18.4508	-2.22918
4.61167	-4.42886	9.06566	-18.4667	-2.23096
4.61333	-4.42746	9.06438	-18.4817	-2.23245
4.615	-4.42768	9.06236	-18.4957	-2.23401
4.61667	-4.42997	9.06141	-18.5093	-2.23523
4.61833	-4.43185	9.05923	-18.5241	-2.23844
4.62	-4.43014	9.05567	-18.5382	-2.241
4.62167	-4.42934	9.05401	-18.55	-2.24356
4.62333	-4.43013	9.05433	-18.5619	-2.24774
4.625	-4.43136	9.05503	-18.5741	-2.2535
4.62667	-4.4336	9.05447	-18.5876	-2.2565
4.62833	-4.43349	9.05355	-18.6	-2.2556
4.63	-4.43241	9.05241	-18.6144	-2.25699
4.63167	-4.43187	9.05203	-18.6269	-2.25866
4.63333	-4.43166	9.05113	-18.6397	-2.26085
4.635	-4.43276	9.04965	-18.6511	-2.26394
4.63667	-4.42951	9.04679	-18.6628	-2.26629
4.63833	-4.42663	9.04411	-18.6754	-2.26728
4.64	-4.42856	9.04215	-18.6881	-2.27009
4.64167	-4.42977	9.03823	-18.6984	-2.27438
4.64333	-4.43078	9.03735	-18.7082	-2.27666
4.645	-4.43041	9.03849	-18.7193	-2.27963
4.64667	-4.42814	9.03831	-18.7302	-2.2801
4.64833	-4.42499	9.03615	-18.741	-2.27863
4.65	-4.42344	9.03333	-18.7507	-2.28102
4.65167	-4.42415	9.03205	-18.7593	-2.28478
4.65333	-4.42362	9.03193	-18.7701	-2.28812
4.655	-4.4231	9.03108	-18.7788	-2.28972
4.65667	-4.42163	9.03229	-18.7895	-2.29241
4.65833	-4.42005	9.03037	-18.7989	-2.29295
4.66	-4.41879	9.02726	-18.8064	-2.29337
4.66167	-4.41543	9.02575	-18.8127	-2.29664
4.66333	-4.40976	9.02382	-18.8199	-2.29805
4.665	-4.40587	9.0229	-18.8291	-2.3001
4.66667	-4.4026	9.0212	-18.8373	-2.30185
4.66833	-4.40019	9.02032	-18.844	-2.30512
4.67	-4.39694	9.02024	-18.8503	-2.30506
4.67167	-4.39576	9.02011	-18.8539	-2.30379
4.67333	-4.3957	9.0191	-18.8567	-2.30301
4.675	-4.3928	9.01663	-18.8606	-2.30391
4.67667	-4.38632	9.01318	-18.8646	-2.30485
4.67833	-4.38015	9.01258	-18.8693	-2.30773
4.68	-4.37838	9.01261	-18.8753	-2.31087
4.68167	-4.37554	9.01063	-18.8805	-2.31297
4.68333	-4.36964	9.00723	-18.8815	-2.31248
4.685	-4.36503	9.00542	-18.8819	-2.31235
4.68667	-4.3613	9.00306	-18.8844	-2.31523
4.68833	-4.35554	9.00151	-18.8867	-2.31712
4.69	-4.35107	9.00286	-18.8888	-2.31773
4.69167	-4.34871	9.00193	-18.8898	-2.31984
4.69333	-4.34613	9.00095	-18.887	-2.32307
4.695	-4.34464	9.00212	-18.8847	-2.32507
4.69667	-4.34215	9.00142	-18.8834	-2.32444
4.69833	-4.33498	8.99916	-18.8802	-2.32629
4.7	-4.32901	8.99918	-18.8769	-2.33008
4.70167	-4.32473	8.99715	-18.8748	-2.33091
4.70333	-4.31789	8.99193	-18.8712	-2.33274
4.705	-4.31187	8.98705	-18.8665	-2.33556
4.70667	-4.30668	8.98537	-18.8596	-2.33917
4.70833	-4.3003	8.98541	-18.8551	-2.33971
4.71	-4.29344	8.98271	-18.8534	-2.33789
4.71167	-4.28661	8.98057	-18.8471	-2.33721
4.71333	-4.2803	8.9793	-18.8385	-2.33895
4.715	-4.27504	8.97785	-18.8287	-2.34195
4.71667	-4.27002	8.97744	-18.8156	-2.34263
4.71833	-4.26644	8.97672	-18.8033	-2.34247
4.72	-4.26247	8.97431	-18.7942	-2.34293
4.72167	-4.25763	8.97248	-18.7847	-2.3473
4.72333	-4.25287	8.97108	-18.7701	-2.35176
4.725	-4.24928	8.96977	-18.7542	-2.35294
4.72667	-4.24286	8.96788	-18.7385	-2.35137
4.72833	-4.2351	8.96324	-18.7212	-2.35094
4.73	-4.23028	8.96117	-18.7029	-2.3544
4.73167	-4.22306	8.96104	-18.6859	-2.35474
4.73333	-4.21712	8.9594	-18.6674	-2.35391
4.735	-4.21335	8.95847	-18.6451	-2.35301
4.73667	-4.20953	8.95806	-18.6239	-2.35258
4.73833	-4.2058	8.95721	-18.6038	-2.35387
4.74	-4.2034	8.9552	-18.5792	-2.35594
4.74167	-4.20212	8.95293	-18.5508	-2.35692
4.74333	-4.19649	8.9503	-18.5234	-2.35848
4.745	-4.19049	8.94841	-18.4971	-2.36084
4.74667	-4.1872	8.94912	-18.4703	-2.36288
4.74833	-4.18419	8.94905	-18.44	-2.36577
4.75	-4.18036	8.94769	-18.4081	-2.36865
4.75167	-4.17601	8.94991	-18.3751	-2.36847
4.75333	-4.17308	8.95273	-18.3415	-2.3654
4.755	-4.16982	8.95019	-18.3083	-2.3642
4.75667	-4.16656	8.94796	-18.2744	-2.36589
4.75833	-4.16344	8.94715	-18.2404	-2.36697
4.76	-4.15834	8.94326	-18.2067	-2.36794
4.76167	-4.15719	8.94211	-18.1702	-2.3664
4.76333	-4.15898	8.94091	-18.1315	-2.36687
4.765	-4.15725	8.93685	-18.0893	-2.36896
4.76667	-4.15339	8.93474	-18.0448	-2.37046
4.76833	-4.15138	8.93301	-18.0008	-2.37198
4.77	-4.15096	8.93452	-17.9559	-2.37263
4.77167	-4.15049	8.93518	-17.914	-2.37331
4.77333	-4.15185	8.93374	-17.8714	-2.37208
4.775	-4.15263	8.93337	-17.8265	-2.37183
4.77667	-4.15098	8.9313	-17.7831	-2.37256
4.77833	-4.15043	8.92895	-17.7403	-2.37255
4.78	-4.14898	8.9274	-17.696	-2.37328
4.78167	-4.14874	8.92667	-17.6505	-2.37489
4.78333	-4.1506	8.928	-17.6044	-2.37658
4.785	-4.1525	8.9276	-17.5581	-2.37868
4.78667	-4.15376	8.92328	-17.5099	-2.37932
4.78833	-4.15316	8.92014	-17.4611	-2.37834
4.79	-4.15316	8.9211	-17.4152	-2.3773
4.79167	-4.15484	8.92107	-17.3709	-2.37886
4.79333	-4.15692	8.91819	-17.3232	-2.38288
4.795	-4.15919	8.91457	-17.2739	-2.38449
4.79667	-4.16185	8.91034	-17.2276	-2.38438
4.79833	-4.16308	8.90867	-17.1826	-2.38635
4.8	-4.16278	8.91045	-17.137	-2.38734
4.80167	-4.16599	8.91105	-17.0908	-2.38615
4.80333	-4.17078	8.90932	-17.0449	-2.38754
4.805	-4.17319	8.90964	-17.0009	-2.39114
4.80667	-4.17501	8.91145	-16.9604	-2.39459
4.80833	-4.17798	8.90945	-16.9192	-2.39527
4.81	-4.18226	8.90587	-16.8742	-2.39559
4.81167	-4.18547	8.90448	-16.83	-2.39773
4.81333	-4.18866	8.90488	-16.79	-2.40098
4.815	-4.19387	8.90476	-16.7523	-2.40277
4.81667	-4.19876	8.90516	-16.7143	-2.40587
4.81833	-4.20363	8.90349	-16.6786	-2.40696
4.82	-4.20781	8.89863	-16.6426	-2.40777
4.82167	-4.21244	8.89705	-16.6066	-2.40973
4.82333	-4.21685	8.89934	-16.5735	-2.40736
4.825	-4.21934	8.90056	-16.5427	-2.40454
4.82667	-4.22302	8.90169	-16.5143	-2.40491
4.82833	-4.22893	8.90152	-16.4865	-2.40909
4.83	-4.23594	8.89727	-16.4584	-2.41299
4.83167	-4.24067	8.89488	-16.4309	-2.41213
4.83333	-4.24372	8.89582	-16.4076	-2.41139
4.835	-4.248	8.89421	-16.3858	-2.41656
4.83667	-4.25391	8.89201	-16.3638	-2.42043
4.83833	-4.26274	8.89165	-16.3461	-2.42077
4.84	-4.26794	8.88885	-16.3288	-2.42106
4.84167	-4.2702	8.88563	-16.31	-2.42116
4.84333	-4.27299	8.88629	-16.2958	-2.42073
4.845	-4.27793	8.88733	-16.2874	-2.42018
4.84667	-4.28333	8.88666	-16.2817	-2.42041
4.84833	-4.28715	8.88361	-16.2745	-2.42008
4.85	-4.29191	8.88155	-16.2679	-2.4201
4.85167	-4.29839	8.88133	-16.2622	-2.42311
4.85333	-4.30417	8.88006	-16.2581	-2.42283
4.855	-4.30847	8.8749	-16.2565	-2.42197
4.85667	-4.31348	8.87169	-16.2555	-2.42477
4.85833	-4.31665	8.87168	-16.2561	-2.42497
4.86	-4.32113	8.87062	-16.2609	-2.42556
4.86167	-4.32653	8.86792	-16.2697	-2.42571
4.86333	-4.33136	8.86493	-16.2797	-2.4277
4.865	-4.33549	8.8627	-16.2856	-2.42637
4.86667	-4.33818	8.86364	-16.2941	-2.4216
4.86833	-4.34065	8.86371	-16.305	-2.42081
4.87	-4.34686	8.86048	-16.3185	-2.42342
4.87167	-4.35298	8.85775	-16.3338	-2.42633
4.87333	-4.35578	8.85795	-16.3504	-2.4286
4.875	-4.35937	8.85731	-16.3654	-2.43047
4.87667	-4.36327	8.85223	-16.3813	-2.4291
4.87833	-4.36493	8.8477	-16.399	-2.42844
4.88	-4.36724	8.84403	-16.4184	-2.43
4.88167	-4.37169	8.84002	-16.4399	-2.43314
4.88333	-4.37618	8.83847	-16.4617	-2.43114
4.885	-4.38141	8.83662	-16.4834	-2.42708
4.88667	-4.38497	8.83048	-16.5064	-2.42653
4.88833	-4.38719	8.82518	-16.5271	-2.42666
4.89	-4.39186	8.82257	-16.5495	-2.42435
4.89167	-4.39408	8.82122	-16.5756	-2.42127
4.89333	-4.39414	8.81974	-16.6018	-2.42455
4.895	-4.39646	8.81539	-16.6272	-2.42924
4.89667	-4.40155	8.8117	-16.6512	-2.42858
4.89833	-4.40666	8.80881	-16.6745	-2.42584
4.9	-4.40858	8.80555	-16.702	-2.42421
4.90167	-4.40913	8.79888	-16.7318	-2.42358
4.90333	-4.40965	8.79469	-16.7587	-2.42331
4.905	-4.4104	8.79526	-16.782	-2.42425
4.90667	-4.40951	8.79394	-16.8064	-2.42281
4.90833	-4.41179	8.78852	-16.8326	-2.4188
4.91	-4.41355	8.78329	-16.8564	-2.41739
4.91167	-4.41445	8.77798	-16.8819	-2.41529
4.91333	-4.41385	8.77353	-16.9064	-2.41537
4.915	-4.41311	8.76865	-16.934	-2.41552
4.91667	-4.41362	8.76893	-16.9586	-2.4146
4.91833	-4.41635	8.76773	-16.9806	-2.41518
4.92	-4.41735	8.76557	-17.001	-2.41405
4.92167	-4.41623	8.76357	-17.022	-2.41385
4.92333	-4.41476	8.7596	-17.045	-2.41469
4.925	-4.41433	8.75644	-17.0644	-2.41405
4.92667	-4.4145	8.75341	-17.0852	-2.41033
4.92833	-4.41463	8.74954	-17.1091	-2.40479
4.93	-4.41579	8.74783	-17.1308	-2.40273
4.93167	-4.41531	8.74725	-17.1463	-2.40398
4.93333	-4.41137	8.74626	-17.1627	-2.40316
4.935	-4.40848	8.74445	-17.1802	-2.40207
4.93667	-4.40414	8.74135	-17.1993	-2.39966
4.93833	-4.40039	8.73787	-17.2169	-2.39675
4.94	-4.40157	8.73777	-17.2289	-2.3956
4.94167	-4.39987	8.73635	-17.2434	-2.39494
4.94333	-4.39859	8.73796	-17.2571	-2.39157
4.945	-4.39722	8.73603	-17.268	-2.3919
4.94667	-4.3957	8.73119	-17.2818	-2.39221
4.94833	-4.39276	8.72503	-17.2937	-2.39306
4.95	-4.3919	8.72202	-17.305	-2.39099
4.95167	-4.38904	8.72173	-17.3171	-2.39215
4.95333	-4.38482	8.7212	-17.3271	-2.3932
4.955	-4.38292	8.72007	-17.3355	-2.38872
4.95667	-4.37554	8.71651	-17.3412	-2.38842
4.95833	-4.37038	8.71505	-17.3485	-2.38713
4.96	-4.36618	8.71814	-17.3558	-2.38725
4.96167	-4.36527	8.71895	-17.3614	-2.38558
4.96333	-4.36029	8.71743	-17.3659	-2.38789
4.965	-4.35684	8.71634	-17.3699	-2.39081
4.96667	-4.35153	8.7159	-17.3725	-2.39242
4.96833	-4.34515	8.71011	-17.3713	-2.39327
4.97	-4.34032	8.70668	-17.3719	-2.39187
4.97167	-4.33651	8.70579	-17.3771	-2.39267
4.97333	-4.33196	8.70985	-17.3787	-2.39429
4.975	-4.32651	8.70891	-17.3747	-2.3921
4.97667	-4.32119	8.70397	-17.3716	-2.38896
4.97833	-4.31325	8.6996	-17.371	-2.3902
4.98	-4.30808	8.6977	-17.367	-2.39106
4.98167	-4.30197	8.69725	-17.3639	-2.39268
4.98333	-4.29683	8.69889	-17.3603	-2.39554
4.985	-4.29499	8.69874	-17.3552	-2.39617
4.98667	-4.28786	8.6972	-17.3469	-2.3989
4.98833	-4.28409	8.69559	-17.3392	-2.39906
4.99	-4.27754	8.69232	-17.3314	-2.39666
4.99167	-4.27193	8.69207	-17.324	-2.39921
4.99333	-4.26769	8.69195	-17.3149	-2.40299
4.995	-4.26455	8.69016	-17.3058	-2.40504
4.99667	-4.25986	8.69002	-17.2987	-2.40525
4.99833	-4.25716	8.68935	-17.2876	-2.4037
5	-4.25195	8.68908	-17.2703	-2.40496
5.00167	-4.24096	8.68989	-17.2618	-2.40794
5.00333	-4.23446	8.69001	-17.2517	-2.40724
5.005	-4.23046	8.68909	-17.2402	-2.40832
5.00667	-4.22553	8.68649	-17.2261	-2.41059
5.00833	-4.22111	8.68751	-17.2093	-2.41302
5.01	-4.21684	8.687	-17.1959	-2.41141
5.01167	-4.21172	8.68564	-17.1803	-2.41561
5.01333	-4.20468	8.68562	-17.1615	-2.42081
5.015	-4.1995	8.68336	-17.1432	-2.42069
5.01667	-4.19841	8.68437	-17.1264	-2.41957
5.01833	-4.19728	8.68499	-17.1078	-2.41782
5.02	-4.19567	8.68482	-17.0895	-2.41658
5.02167	-4.19081	8.68279	-17.0731	-2.42177
5.02333	-4.18717	8.67598	-17.0526	-2.42577
5.025	-4.18375	8.67452	-17.0295	-2.42716
5.02667	-4.1783	8.67629	-17.0087	-2.42958
5.02833	-4.17412	8.67559	-16.99	-2.43341
5.03	-4.16755	8.67968	-16.9658	-2.43313
5.03167	-4.16897	8.67904	-16.9446	-2.43451
5.03333	-4.16801	8.67684	-16.9224	-2.43354
5.035	-4.16741	8.6784	-16.8994	-2.43215
5.03667	-4.16429	8.67578	-16.8762	-2.43353
5.03833	-4.16515	8.67285	-16.8504	-2.43945
5.04	-4.16674	8.67097	-16.8263	-2.43972
5.04167	-4.16475	8.66994	-16.8025	-2.44159
5.04333	-4.16426	8.66761	-16.7789	-2.44427
5.045	-4.16456	8.66388	-16.7527	-2.44569
5.04667	-4.16403	8.66289	-16.7241	-2.44625
5.04833	-4.16018	8.66434	-16.6974	-2.44642
5.05	-4.15939	8.66414	-16.6702	-2.44921
5.05167	-4.16258	8.66164	-16.6425	-2.44997
5.05333	-4.16553	8.65717	-16.6148	-2.45238
5.055	-4.16975	8.65769	-16.5855	-2.45228
5.05667	-4.16965	8.65917	-16.5563	-2.45424
5.05833	-4.17345	8.65848	-16.5259	-2.45397
5.06	-4.17385	8.65565	-16.4976	-2.45663
5.06167	-4.1738	8.65311	-16.4693	-2.45961
5.06333	-4.17536	8.6525	-16.4369	-2.45976
5.065	-4.17861	8.65118	-16.406	-2.4628
5.06667	-4.18272	8.65153	-16.3756	-2.46592
5.06833	-4.18642	8.6514	-16.3436	-2.4667
5.07	-4.18832	8.64847	-16.311	-2.46605
5.07167	-4.1919	8.64847	-16.2859	-2.46624
5.07333	-4.19704	8.64708	-16.2576	-2.46371
5.075	-4.20073	8.64576	-16.2241	-2.46884
5.07667	-4.2045	8.64658	-16.192	-2.46686
5.07833	-4.2095	8.64392	-16.1565	-2.46827
5.08	-4.21314	8.63751	-16.1218	-2.46941
5.08167	-4.21695	8.63212	-16.0919	-2.46752
5.08333	-4.22192	8.63231	-16.0594	-2.471
5.085	-4.22905	8.63119	-16.0283	-2.47391
5.08667	-4.23677	8.63011	-15.9941	-2.47798
5.08833	-4.24235	8.63038	-15.9552	-2.48036
5.09	-4.24711	8.62933	-15.9202	-2.4806
5.09167	-4.25249	8.62705	-15.8843	-2.47828
5.09333	-4.25838	8.62639	-15.8525	-2.4795
5.095	-4.26302	8.6214	-15.8169	-2.48231
5.09667	-4.26596	8.62347	-15.785	-2.48539
5.09833	-4.27245	8.62322	-15.7511	-2.48699
5.1	-4.28011	8.62519	-15.7165	-2.48462
5.10167	-4.28635	8.6246	-15.6779	-2.48436
5.10333	-4.29676	8.62301	-15.6431	-2.48471
5.105	-4.30585	8.62291	-15.6066	-2.49065
5.10667	-4.31024	8.62317	-15.5707	-2.49307
5.10833	-4.3172	8.62405	-15.5338	-2.49364
5.11	-4.32046	8.61949	-15.4964	-2.49455
5.11167	-4.32606	8.61685	-15.4589	-2.4929
5.11333	-4.3324	8.61308	-15.4183	-2.49314
5.115	-4.33789	8.6153	-15.3789	-2.49436
5.11667	-4.34437	8.61733	-15.3429	-2.49509
5.11833	-4.35162	8.61589	-15.3076	-2.49755
5.12	-4.35991	8.61623	-15.2708	-2.49841
5.12167	-4.36584	8.61675	-15.235	-2.49782
5.12333	-4.37394	8.61486	-15.199	-2.5011
5.125	-4.38133	8.61499	-15.16	-2.5025
5.12667	-4.38643	8.61466	-15.1176	-2.49982
5.12833	-4.39414	8.61581	-15.0773	-2.50027
5.13	-4.39988	8.61436	-15.0392	-2.50024
5.13167	-4.40556	8.61397	-15.0008	-2.50397
5.13333	-4.41541	8.61394	-14.96	-2.50392
5.135	-4.42236	8.60997	-14.92	-2.50176
5.13667	-4.42379	8.60601	-14.8793	-2.50283
5.13833	-4.42711	8.60635	-14.8395	-2.4992
5.14	-4.43451	8.60703	-14.8043	-2.49358
5.14167	-4.44247	8.60658	-14.7622	-2.49777
5.14333	-4.44793	8.60633	-14.7239	-2.50496
5.145	-4.4535	8.60401	-14.6806	-2.50388
5.14667	-4.4547	8.60484	-14.6383	-2.50011
5.14833	-4.46433	8.60266	-14.5974	-2.49967
5.15	-4.47079	8.6035	-14.5586	-2.50135
5.15167	-4.47502	8.60052	-14.513	-2.50392
5.15333	-4.4777	8.60067	-14.4712	-2.5069
5.155	-4.48291	8.60041	-14.4297	-2.5052
5.15667	-4.49291	8.60092	-14.387	-2.50467
5.15833	-4.49888	8.59812	-14.3449	-2.50207
5.16	-4.50129	8.59644	-14.3047	-2.50301
5.16167	-4.5038	8.59748	-14.2639	-2.50057
5.16333	-4.50912	8.59345	-14.2234	-2.49926
5.165	-4.51436	8.59334	-14.1798	-2.50282
5.16667	-4.51676	8.58969	-14.1385	-2.50249
5.16833	-4.52097	8.59065	-14.0916	-2.50432
5.17	-4.5272	8.58936	-14.0458	-2.50211
5.17167	-4.5327	8.58763	-14.003	-2.4981
5.17333	-4.5344	8.58747	-13.9596	-2.50039
5.175	-4.53901	8.58601	-13.9161	-2.50365
5.17667	-4.54802	8.58194	-13.8769	-2.50362
5.17833	-4.54922	8.58067	-13.8344	-2.5007
5.18	-4.5576	8.5779	-13.7877	-2.4983
5.18167	-4.56024	8.57481	-13.7434	-2.49985
5.18333	-4.56353	8.57744	-13.6986	-2.50004
5.185	-4.56845	8.57911	-13.6575	-2.50002
5.18667	-4.57331	8.57475	-13.6174	-2.50093
5.18833	-4.573	8.57466	-13.5732	-2.50223
5.19	-4.57759	8.57328	-13.5292	-2.50027
5.19167	-4.58423	8.5742	-13.4781	-2.49917
5.19333	-4.58906	8.57239	-13.4317	-2.50041
5.195	-4.5911	8.57044	-13.3858	-2.50175
5.19667	-4.59617	8.56372	-13.339	-2.5033
5.19833	-4.60027	8.56025	-13.2909	-2.50239
5.2	-4.60461	8.55988	-13.2427	-2.50269
5.20167	-4.59963	8.55818	-13.1967	-2.49955
5.20333	-4.60209	8.55736	-13.1515	-2.50135
5.205	-4.60451	8.55793	-13.1049	-2.50083
5.20667	-4.60987	8.55319	-13.0628	-2.50042
5.20833	-4.61236	8.55399	-13.0177	-2.50378
5.21	-4.61591	8.55471	-12.9718	-2.50537
5.21167	-4.61492	8.55504	-12.9256	-2.50949
5.21333	-4.61689	8.55605	-12.8761	-2.50963
5.215	-4.62052	8.55649	-12.828	-2.50766
5.21667	-4.62304	8.55751	-12.7849	-2.50598
5.21833	-4.62756	8.56146	-12.7366	-2.50524
5.22	-4.62964	8.55914	-12.6886	-2.50935
5.22167	-4.6322	8.55516	-12.6433	-2.50947
5.22333	-4.63513	8.55687	-12.5922	-2.51033
5.225	-4.6381	8.5587	-12.5462	-2.51082
5.22667	-4.64114	8.55503	-12.4972	-2.5136
5.22833	-4.63976	8.55681	-12.452	-2.50947
5.23	-4.63989	8.56043	-12.4056	-2.50745
5.23167	-4.64005	8.56023	-12.3566	-2.51394
5.23333	-4.64009	8.56269	-12.3099	-2.51514
5.235	-4.64013	8.56561	-12.2644	-2.51184
5.23667	-4.64565	8.56948	-12.2149	-2.51314
5.23833	-4.64339	8.5712	-12.1691	-2.51826
5.24	-4.64321	8.57273	-12.1221	-2.51784
5.24167	-4.64779	8.57079	-12.0713	-2.5184
5.24333	-4.64976	8.57237	-12.0204	-2.52123
5.245	-4.65505	8.57863	-11.9734	-2.52345
5.24667	-4.65456	8.57968	-11.9248	-2.52172
5.24833	-4.65884	8.58085	-11.8793	-2.51911
5.25	-4.65982	8.58761	-11.8316	-2.52081
5.25167	-4.66475	8.59144	-11.7808	-2.51875
5.25333	-4.66487	8.59296	-11.7345	-2.51874
5.255	-4.66103	8.5963	-11.6821	-2.52073
5.25667	-4.66322	8.59944	-11.6341	-2.52611
5.25833	-4.66795	8.60625	-11.5864	-2.52275
5.26	-4.66985	8.60552	-11.5386	-2.5231
5.26167	-4.67337	8.61233	-11.4917	-2.52237
5.26333	-4.67386	8.61712	-11.4405	-2.52497
5.265	-4.67778	8.62266	-11.3932	-2.52782
5.26667	-4.67837	8.62859	-11.3437	-2.53088
5.26833	-4.67953	8.63017	-11.2952	-2.5245
5.27	-4.67994	8.63529	-11.2421	-2.52558
5.27167	-4.68868	8.64298	-11.1966	-2.52419
5.27333	-4.68438	8.64611	-11.146	-2.52652
5.275	-4.69417	8.65007	-11.0998	-2.52366
5.27667	-4.69514	8.65078	-11.0534	-2.52539
5.27833	-4.69353	8.6613	-11.0054	-2.52624
5.28	-4.68799	8.66186	-10.9592	-2.52464
5.28167	-4.69475	8.66748	-10.9092	-2.52208
5.28333	-4.70212	8.67081	-10.8647	-2.5221
5.285	-4.70974	8.67204	-10.816	-2.52694
5.28667	-4.71445	8.67625	-10.7661	-2.52674
5.28833	-4.71226	8.68355	-10.7176	-2.52657
5.29	-4.71148	8.68734	-10.6735	-2.52655
5.29167	-4.71317	8.69057	-10.624	-2.51878
5.29333	-4.71544	8.68819	-10.5797	-2.52375
5.295	-4.71691	8.69292	-10.5338	-2.52255
5.29667	-4.71923	8.6977	-10.4926	-2.52297
5.29833	-4.72146	8.70244	-10.4682	-2.52114
5.3	-4.72148	8.70314	-10.4353	-2.52061
5.30167	-4.72159	8.71031	-10.3957	-2.51949
5.30333	-4.7212	8.7109	-10.3552	-2.52154
5.305	-4.72428	8.71398	-10.3132	-2.51906
5.30667	-4.72902	8.71616	-10.268	-2.51751
5.30833	-4.73151	8.71507	-10.2248	-2.51772
5.31	-4.73279	8.71456	-10.18	-2.5167
5.31167	-4.73595	8.71301	-10.1359	-2.51328
5.31333	-4.7394	8.71269	-10.0904	-2.51346
5.315	-4.73833	8.71463	-10.0484	-2.51478
5.31667	-4.73831	8.7139	-10.0102	-2.51235
5.31833	-4.73797	8.71396	-9.97051	-2.51107
5.32	-4.74016	8.71265	-9.92949	-2.51181
5.32167	-4.74165	8.71394	-9.89005	-2.51073
5.32333	-4.74204	8.7148	-9.84969	-2.51116
5.325	-4.7436	8.71778	-9.81074	-2.50827
5.32667	-4.74488	8.71472	-9.7712	-2.50521
5.32833	-4.74568	8.71548	-9.73249	-2.50264
5.33	-4.74764	8.71517	-9.69704	-2.50146
5.33167	-4.74869	8.71332	-9.65862	-2.50043
5.33333	-4.75125	8.71083	-9.62062	-2.50225
5.335	-4.75376	8.70957	-9.58446	-2.50252
5.33667	-4.75643	8.70693	-9.54888	-2.50247
5.33833	-4.75776	8.70444	-9.51793	-2.50082
5.34	-4.75991	8.70328	-9.48386	-2.49993
5.34167	-4.76098	8.70173	-9.45151	-2.49792
5.34333	-4.761	8.69715	-9.41759	-2.49741
5.345	-4.76181	8.69602	-9.38544	-2.49482
5.34667	-4.76153	8.69538	-9.35454	-2.49374
5.34833	-4.76365	8.69298	-9.32491	-2.49228
5.35	-4.76451	8.68698	-9.29511	-2.49219
5.35167	-4.76793	8.68181	-9.26392	-2.49092
5.35333	-4.7722	8.6779	-9.23462	-2.4908
5.355	-4.77212	8.67345	-9.20533	-2.49238
5.35667	-4.77133	8.6724	-9.17654	-2.49317
5.35833	-4.77119	8.67126	-9.14824	-2.49257
5.36	-4.77528	8.66794	-9.12017	-2.4924
5.36167	-4.77877	8.6648	-9.09576	-2.49082
5.36333	-4.77999	8.65868	-9.07081	-2.49063
5.365	-4.78091	8.65204	-9.04687	-2.48965
5.36667	-4.78147	8.64701	-9.02589	-2.48738
5.36833	-4.78024	8.64288	-9.00278	-2.48971
5.37	-4.78115	8.64121	-8.98011	-2.49008
5.37167	-4.78319	8.63693	-8.95749	-2.48795
5.37333	-4.78677	8.63264	-8.93723	-2.48805
5.375	-4.78841	8.62512	-8.91538	-2.48955
5.37667	-4.78969	8.61957	-8.89541	-2.48721
5.37833	-4.79151	8.61411	-8.87466	-2.48657
5.38	-4.79334	8.60841	-8.85354	-2.48695
5.38167	-4.79505	8.60309	-8.83323	-2.48777
5.38333	-4.7962	8.60163	-8.81417	-2.48531
5.385	-4.80044	8.59661	-8.7932	-2.48305
5.38667	-4.80014	8.58859	-8.77442	-2.48119
5.38833	-4.79866	8.57918	-8.75861	-2.48108
5.39	-4.8016	8.57566	-8.74296	-2.4818
5.39167	-4.80176	8.57131	-8.72798	-2.48134
5.39333	-4.80503	8.56822	-8.71247	-2.48086
5.395	-4.80719	8.56376	-8.69788	-2.48316
5.39667	-4.80744	8.55694	-8.67957	-2.48151
5.39833	-4.81089	8.54887	-8.66298	-2.48181
5.4	-4.81063	8.54239	-8.64716	-2.48136
5.40167	-4.81398	8.5394	-8.6311	-2.48143
5.40333	-4.81575	8.53437	-8.61688	-2.48254
5.405	-4.81614	8.52754	-8.60305	-2.48295
5.40667	-4.81619	8.52057	-8.59291	-2.48365
5.40833	-4.81881	8.51542	-8.57993	-2.48302
5.41	-4.82355	8.50928	-8.56659	-2.47986
5.41167	-4.82548	8.50816	-8.55401	-2.48147
5.41333	-4.82728	8.50772	-8.53993	-2.48389
5.415	-4.82743	8.5049	-8.52474	-2.48456
5.41667	-4.82988	8.49798	-8.51505	-2.48363
5.41833	-4.83081	8.49529	-8.50273	-2.48222
5.42	-4.83172	8.49215	-8.49203	-2.47908
5.42167	-4.8334	8.48841	-8.48148	-2.47832
5.42333	-4.83625	8.48367	-8.46778	-2.47937
5.425	-4.83879	8.47933	-8.4572	-2.48142
5.42667	-4.8394	8.47807	-8.44702	-2.48291
5.42833	-4.84365	8.47566	-8.43566	-2.48115
5.43	-4.84389	8.47272	-8.42481	-2.47904
5.43167	-4.84705	8.46759	-8.41415	-2.47913
5.43333	-4.84695	8.4629	-8.40609	-2.47895
5.435	-4.84533	8.46353	-8.39702	-2.47877
5.43667	-4.84608	8.4627	-8.38716	-2.47961
5.43833	-4.84546	8.46041	-8.37531	-2.47869
5.44	-4.84807	8.45858	-8.36614	-2.47833
5.44167	-4.85187	8.45692	-8.3578	-2.47565
5.44333	-4.85504	8.45476	-8.34673	-2.47564
5.445	-4.85593	8.45016	-8.33741	-2.47665
5.44667	-4.85614	8.44882	-8.32889	-2.47792
5.44833	-4.85672	8.44689	-8.32129	-2.47566
5.45	-4.85741	8.44602	-8.31225	-2.47464
5.45167	-4.8675	8.44196	-8.30381	-2.47468
5.45333	-4.87155	8.43979	-8.29257	-2.47228
5.455	-4.86847	8.43664	-8.28255	-2.46981
5.45667	-4.8685	8.43807	-8.27413	-2.47083
5.45833	-4.86899	8.4366	-8.26744	-2.46893
5.46	-4.8683	8.43776	-8.2642	-2.46935
5.46167	-4.86723	8.43273	-8.2551	-2.46783
5.46333	-4.87067	8.43366	-8.24511	-2.46665
5.465	-4.87049	8.43211	-8.23786	-2.4685
5.46667	-4.87242	8.43266	-8.22719	-2.46904
5.46833	-4.87348	8.42855	-8.21751	-2.46613
5.47	-4.87508	8.42575	-8.20857	-2.46782
5.47167	-4.87526	8.42572	-8.20135	-2.4654
5.47333	-4.87891	8.42457	-8.19535	-2.46483
5.475	-4.88225	8.42415	-8.19003	-2.46307
5.47667	-4.88169	8.42291	-8.18226	-2.45961
5.47833	-4.88019	8.42088	-8.17142	-2.45867
5.48	-4.88077	8.4195	-8.16277	-2.4579
5.48167	-4.8831	8.41975	-8.15327	-2.45643
5.48333	-4.88489	8.41977	-8.1454	-2.45592
5.485	-4.88707	8.42171	-8.13717	-2.45676
5.48667	-4.88955	8.41948	-8.12641	-2.45524
5.48833	-4.88961	8.41688	-8.11792	-2.45175
5.49	-4.89088	8.4163	-8.1101	-2.44929
5.49167	-4.89188	8.41725	-8.10287	-2.45104
5.49333	-4.89254	8.41597	-8.09406	-2.45006
5.495	-4.8945	8.41533	-8.08637	-2.44945
5.49667	-4.89535	8.41667	-8.07725	-2.446
5.49833	-4.89416	8.41796	-8.06932	-2.44335
5.5	-4.89475	8.4204	-8.06071	-2.44167
5.50167	-4.89594	8.42203	-8.05182	-2.43868
5.50333	-4.89741	8.4203	-8.04495	-2.43869
5.505	-4.89993	8.4198	-8.03806	-2.43808
5.50667	-4.8997	8.42339	-8.02956	-2.4375
5.50833	-4.90244	8.42316	-8.01647	-2.43389
5.51	-4.90623	8.42296	-8.00987	-2.43122
5.51167	-4.90831	8.4222	-8.00167	-2.42967
5.51333	-4.91038	8.4217	-7.99237	-2.43092
5.515	-4.91075	8.4208	-7.98611	-2.43136
5.51667	-4.91335	8.41972	-7.97697	-2.42821
5.51833	-4.91419	8.42121	-7.96632	-2.42363
5.52	-4.91339	8.4226	-7.95652	-2.42258
5.52167	-4.91274	8.42516	-7.94827	-2.41988
5.52333	-4.91455	8.42903	-7.94195	-2.42059
5.525	-4.9166	8.42854	-7.93269	-2.41981
5.52667	-4.91745	8.42973	-7.92311	-2.41637
5.52833	-4.91883	8.43082	-7.91856	-2.41256
5.53	-4.91893	8.43358	-7.91286	-2.40955
5.53167	-4.92284	8.4335	-7.90257	-2.40825
5.53333	-4.92064	8.43406	-7.89569	-2.4067
5.535	-4.92226	8.43458	-7.88778	-2.40554
5.53667	-4.92605	8.43646	-7.87665	-2.40325
5.53833	-4.92838	8.43635	-7.86839	-2.40096
5.54	-4.93231	8.43983	-7.85985	-2.39684
5.54167	-4.93484	8.44296	-7.85296	-2.39428
5.54333	-4.93423	8.44171	-7.84329	-2.38933
5.545	-4.93661	8.44252	-7.83402	-2.38895
5.54667	-4.93797	8.445	-7.82714	-2.38677
5.54833	-4.93777	8.447	-7.82222	-2.38609
5.55	-4.94068	8.4509	-7.81237	-2.3841
5.55167	-4.94291	8.45432	-7.80571	-2.37893
5.55333	-4.9437	8.45843	-7.79611	-2.37678
5.555	-4.94468	8.46095	-7.78311	-2.37421
5.55667	-4.94689	8.46756	-7.77544	-2.37208
5.55833	-4.94789	8.46912	-7.7683	-2.37333
5.56	-4.9486	8.47048	-7.75669	-2.37118
5.56167	-4.95274	8.47257	-7.74695	-2.36615
5.56333	-4.95477	8.47674	-7.7378	-2.36421
5.565	-4.95632	8.48144	-7.73036	-2.36235
5.56667	-4.95797	8.48702	-7.72228	-2.35948
5.56833	-4.96204	8.48956	-7.70944	-2.35645
5.57	-4.9613	8.49815	-7.70037	-2.35499
5.57167	-4.96325	8.50192	-7.69246	-2.35477
5.57333	-4.9628	8.50686	-7.68426	-2.35259
5.575	-4.9639	8.51114	-7.67529	-2.34985
5.57667	-4.96577	8.51411	-7.66338	-2.34844
5.57833	-4.96483	8.52077	-7.65272	-2.34673
5.58	-4.96379	8.52624	-7.64424	-2.34678
5.58167	-4.96264	8.53272	-7.63131	-2.34685
5.58333	-4.96256	8.53709	-7.61868	-2.34421
5.585	-4.96438	8.54123	-7.6089	-2.34228
5.58667	-4.96663	8.54544	-7.59955	-2.34239
5.58833	-4.96454	8.54924	-7.58755	-2.34417
5.59	-4.96619	8.55238	-7.57572	-2.34209
5.59167	-4.96456	8.55809	-7.56543	-2.33816
5.59333	-4.96419	8.56325	-7.55628	-2.33772
5.595	-4.96405	8.56805	-7.54727	-2.33831
5.59667	-4.9629	8.57142	-7.53662	-2.33724
5.59833	-4.96197	8.57775	-7.52137	-2.33584
5.6	-4.96032	8.58367	-7.50862	-2.33516
5.60167	-4.95936	8.58714	-7.49483	-2.33765
5.60333	-4.96054	8.59383	-7.4827	-2.34057
5.605	-4.96187	8.59798	-7.47237	-2.34047
5.60667	-4.96005	8.60209	-7.4611	-2.34258
5.60833	-4.95957	8.60736	-7.45035	-2.34264
5.61	-4.95892	8.61144	-7.43907	-2.34279
5.61167	-4.95864	8.61623	-7.42793	-2.34171
5.61333	-4.96018	8.6214	-7.41695	-2.34035
5.615	-4.96126	8.62446	-7.40711	-2.3404
5.61667	-4.96049	8.62994	-7.39682	-2.34388
5.61833	-4.95698	8.63537	-7.38881	-2.34579
5.62	-4.95395	8.63958	-7.37868	-2.34578
5.62167	-4.95264	8.64571	-7.36459	-2.3459
5.62333	-4.95152	8.64775	-7.35057	-2.34459
5.625	-4.95013	8.65009	-7.33674	-2.34611
5.62667	-4.94787	8.65182	-7.32415	-2.34539
5.62833	-4.94883	8.65577	-7.30919	-2.34638
5.63	-4.94751	8.66186	-7.30031	-2.34809
5.63167	-4.94996	8.66657	-7.29046	-2.34767
5.63333	-4.94928	8.67096	-7.28037	-2.34829
5.635	-4.94866	8.67493	-7.26688	-2.34927
5.63667	-4.94511	8.6795	-7.25111	-2.35319
5.63833	-4.94417	8.68278	-7.24046	-2.35194
5.64	-4.94342	8.68915	-7.22786	-2.35293
5.64167	-4.94305	8.69466	-7.21754	-2.35167
5.64333	-4.94319	8.69961	-7.20521	-2.35104
5.645	-4.94109	8.7034	-7.19311	-2.34996
5.64667	-4.93902	8.70837	-7.18016	-2.35203
5.64833	-4.9383	8.71252	-7.16514	-2.35435
5.65	-4.93777	8.71949	-7.15114	-2.3564
5.65167	-4.93539	8.72584	-7.13982	-2.35866
5.65333	-4.93425	8.72935	-7.12576	-2.35999
5.655	-4.93387	8.72879	-7.11196	-2.35953
5.65667	-4.93444	8.73215	-7.09822	-2.35826
5.65833	-4.93168	8.73494	-7.08157	-2.35572
5.66	-4.93006	8.74246	-7.06867	-2.35409
5.66167	-4.92844	8.74643	-7.05424	-2.35401
5.66333	-4.92563	8.75326	-7.04024	-2.35631
5.665	-4.92681	8.75818	-7.02926	-2.35813
5.66667	-4.92601	8.76429	-7.01421	-2.35975
5.66833	-4.92621	8.76894	-6.99927	-2.36066
5.67	-4.92499	8.77309	-6.98586	-2.36046
5.67167	-4.92157	8.77534	-6.96982	-2.35974
5.67333	-4.92109	8.77982	-6.95484	-2.35988
5.675	-4.92256	8.78406	-6.94044	-2.36079
5.67667	-4.92152	8.78776	-6.92576	-2.36277
5.67833	-4.92061	8.79068	-6.90708	-2.36208
5.68	-4.92039	8.79495	-6.89074	-2.36219
5.68167	-4.91893	8.80125	-6.87438	-2.36061
5.68333	-4.91932	8.8076	-6.8607	-2.35928
5.685	-4.91799	8.81163	-6.84413	-2.36105
5.68667	-4.91572	8.8161	-6.83019	-2.36115
5.68833	-4.91359	8.82045	-6.81411	-2.35861
5.69	-4.91542	8.82688	-6.79699	-2.35518
5.69167	-4.91555	8.83164	-6.7809	-2.35399
5.69333	-4.91619	8.83922	-6.7641	-2.35612
5.695	-4.91477	8.84086	-6.7472	-2.35643
5.69667	-4.91579	8.84501	-6.73096	-2.3554
5.69833	-4.9162	8.84924	-6.71529	-2.35872
5.7	-4.91683	8.85409	-6.69906	-2.35883
5.70167	-4.91617	8.85797	-6.68401	-2.35692
5.70333	-4.91284	8.8628	-6.66487	-2.35641
5.705	-4.91323	8.86526	-6.64824	-2.35518
5.70667	-4.91053	8.86707	-6.63091	-2.35415
5.70833	-4.91128	8.87352	-6.61194	-2.3555
5.71	-4.91237	8.88141	-6.59349	-2.35506
5.71167	-4.91399	8.88797	-6.57511	-2.35523
5.71333	-4.91382	8.89515	-6.55618	-2.35609
5.715	-4.91322	8.89792	-6.53558	-2.3573
5.71667	-4.91394	8.90342	-6.5177	-2.35853
5.71833	-4.91142	8.90774	-6.4997	-2.35929
5.72	-4.91097	8.91149	-6.48333	-2.35983
5.72167	-4.91344	8.91558	-6.46395	-2.3607
5.72333	-4.91664	8.92048	-6.4438	-2.3584
5.725	-4.91698	8.92529	-6.42623	-2.35955
5.72667	-4.91597	8.92893	-6.40722	-2.36105
5.72833	-4.91152	8.93316	-6.38674	-2.35808
5.73	-4.91461	8.94019	-6.36893	-2.35862
5.73167	-4.91219	8.94564	-6.34964	-2.36076
5.73333	-4.91208	8.95153	-6.33122	-2.36328
5.735	-4.91413	8.95904	-6.31357	-2.364
5.73667	-4.91371	8.96131	-6.29334	-2.36268
5.73833	-4.91428	8.96453	-6.27274	-2.36328
5.74	-4.91281	8.96932	-6.25198	-2.36711
5.74167	-4.91563	8.97559	-6.23334	-2.36898
5.74333	-4.91554	8.97956	-6.2164	-2.36843
5.745	-4.91488	8.98569	-6.19692	-2.37015
5.74667	-4.9163	8.99096	-6.17813	-2.37226
5.74833	-4.91776	8.9934	-6.15949	-2.37282
5.75	-4.91531	8.99888	-6.13779	-2.37406
5.75167	-4.91571	9.00566	-6.11801	-2.37246
5.75333	-4.91421	9.01009	-6.09795	-2.3734
5.755	-4.91395	9.01715	-6.07563	-2.37725
5.75667	-4.91569	9.02492	-6.05414	-2.37847
5.75833	-4.91695	9.03597	-6.03515	-2.38086
5.76	-4.91565	9.04272	-6.01321	-2.38343
5.76167	-4.91784	9.04832	-5.99169	-2.38232
5.76333	-4.91715	9.05171	-5.97292	-2.38122
5.765	-4.91803	9.05528	-5.95025	-2.38045
5.76667	-4.91929	9.05903	-5.92565	-2.38299
5.76833	-4.92246	9.06508	-5.90035	-2.38818
5.77	-4.92277	9.07175	-5.87683	-2.38883
5.77167	-4.92219	9.07709	-5.85949	-2.38899
5.77333	-4.92205	9.08177	-5.83923	-2.38849
5.775	-4.92141	9.08587	-5.81663	-2.39115
5.77667	-4.92278	9.09257	-5.79236	-2.39481
5.77833	-4.92277	9.0978	-5.76797	-2.3972
5.78	-4.92544	9.10391	-5.74165	-2.39652
5.78167	-4.92758	9.11076	-5.71531	-2.395
5.78333	-4.9278	9.11668	-5.69213	-2.39569
5.785	-4.92824	9.11952	-5.66528	-2.39924
5.78667	-4.92874	9.12676	-5.64153	-2.40191
5.78833	-4.93	9.13155	-5.61453	-2.40259
5.79	-4.93063	9.13477	-5.58724	-2.40358
5.79167	-4.93262	9.14033	-5.55727	-2.40103
5.79333	-4.93361	9.14467	-5.5295	-2.40109
5.795	-4.93042	9.14921	-5.50418	-2.39894
5.79667	-4.92929	9.15478	-5.47773	-2.40095
5.79833	-4.93156	9.15991	-5.44812	-2.40397
5.8	-4.93363	9.16593	-5.41691	-2.40396
5.80167	-4.936	9.17179	-5.38698	-2.40273
5.80333	-4.93615	9.17574	-5.35774	-2.40331
5.805	-4.93746	9.17801	-5.32647	-2.40545
5.80667	-4.93768	9.18146	-5.29135	-2.40636
5.80833	-4.93766	9.18692	-5.25705	-2.40442
5.81	-4.93977	9.19119	-5.22154	-2.40292
5.81167	-4.94055	9.19587	-5.18525	-2.40365
5.81333	-4.93911	9.20197	-5.15055	-2.40165
5.815	-4.94189	9.20666	-5.11388	-2.40062
5.81667	-4.94408	9.21124	-5.07606	-2.40165
5.81833	-4.94339	9.2142	-5.03899	-2.40181
5.82	-4.94185	9.21758	-4.9999	-2.40153
5.82167	-4.9417	9.22138	-4.9616	-2.40196
5.82333	-4.94087	9.22736	-4.92392	-2.40046
5.825	-4.94141	9.23343	-4.88379	-2.39908
5.82667	-4.94386	9.23814	-4.84089	-2.40134
[truncated: 8,504 more rows]

## Sheet: Supplementary Figure 2
A				B
detergent	relative protein quantities (a.u.)	±SD		detergent	relative protein quantities (a.u.)	±SD
DTG-ether-C12	1	0.028		[G2]-carbamat-Chol	1	0.019
DTG-ether-C14	0.18	0.014		[G2]-triazole-DC12	0.16	0.003
DTG-thioether-CF6	0.11	0.07

## Sheet: Supplementary Figure 3
detergent abbreviation	relative protein quantities (a.u.)	±SEM (a.u.)
LTG-thioether-C8	0.98	0.008
LTG-ether-C8	0.25	0.014
LTG-triazole-C8	0.06	0.009
LTG-amide-C8	0	0
LTG-triazole-C12	0	0
DTG-thioether-C12	0.13	0.008
DTG-ether-C12	1	0.02
DTG-triazole-C12	0.76	0.07
DTG-amide-C12	0.95	0.02

## Sheet: Supplementary Figure 5
detergent concentration in multiple of the detergent's cac (a.u.)	DTAB	detergent concentration in multiple of the detergent's cac (a.u.)	SDS	detergent concentration in multiple of the detergent's cac (a.u.)	LTG-ether-C8	detergent concentration in multiple of the detergent's cac (a.u.)	DTG-triazole-C12
		35.25	3	11.5625	2	49.5536	1
		17.625	2	5.78125	2	24.7768	1
0.25	3	8.8125	2	2.89063	2	12.3884	1
0.125	1	4.40625	2	1.44531	1	6.1942	1
0.0625	1	2.20313	2	0.72266	1	3.0971	1
0.03125	1	1.10156	2	0.36133	1	1.54855	1
0.01563	1	0.55078	2	0.18066	1	0.77427	1
0.00781	1	0.27539	2	0.09033	1	0.38714	1
0.00391	1	0.1377	2	0.04517	1	0.19357	1
0.00195	1	0.06885	2	0.02258	1	0.09678	1
		0.03125	1
		0.01563	1
		0.00781	1
		0.00391	1
		0.00195	1
MIC	3
reduced growth	2
normal growth	1

## Sheet: Supplementary Figure 6
SDS PAGE images

## Sheet: Supplementary Figure 19
c (mg/mL)	FI (635 nm) (a.u.)
0.0039	1
0.0781	1
0.156	1
0.3125	1
0.625	1
1.25	2
2.5	4
